# Supplementary material for: 1-(3-Chloro­phen­yl)-3-(2,6-dichloro­benzo­yl)thio­urea
Source: Acta Crystallogr Sect E Struct Rep Online. 2009 Jan 8;65(Pt 2):o234. doi: 10.1107/S1600536808043444 (PMC2968411; doi:10.1107/S1600536808043444)
Supplement: Supplementary file 2 [file e-65-0o234-Isup2.hkl]

# 
# h,k,l, Fc-squared, Fo-squared, sigma(Fo-squared) and status flag 
# 
data_I
_shelx_title ' rauf38 in P21/c' 
_shelx_refln_list_code          4 
_shelx_F_calc_maximum      165.39 
_exptl_crystal_F_000       728.00 
_reflns_d_resolution_high  0.6840 
 
loop_ 
 _symmetry_equiv_pos_as_xyz 
 'x, y, z' 
 '-x, y+1/2, -z+1/2' 
 '-x, -y, -z' 
 'x, -y-1/2, z-1/2' 
 
_cell_length_a    10.6589 
_cell_length_b    11.2114 
_cell_length_c    13.2919 
_cell_angle_alpha  90.000 
_cell_angle_beta   99.942 
_cell_angle_gamma  90.000 
 
_shelx_F_squared_multiplier     1.000 
 
loop_ 
 _refln_index_h 
 _refln_index_k 
 _refln_index_l 
 _refln_F_squared_calc 
 _refln_F_squared_meas 
 _refln_F_squared_sigma 
 _refln_observed_status 
   2   0   0    14366.96    13278.51    722.67 o 
   3   0   0     8937.61     9559.55     28.80 o 
   4   0   0     2507.05     2675.43     25.78 o 
   5   0   0      668.97      797.40     17.80 o 
   6   0   0       17.38       35.58      2.12 o 
   7   0   0    10890.00    12028.10     22.50 o 
   8   0   0       48.40       42.89      2.01 o 
   9   0   0      444.75      438.62      3.77 o 
  10   0   0     3088.20     3253.44     56.60 o 
  11   0   0      625.60      601.24     16.94 o 
  12   0   0        7.67       13.37      2.67 o 
  13   0   0       39.71       38.03      2.42 o 
  14   0   0      184.20      193.31     10.78 o 
  15   0   0        1.86       -0.97      2.90 o 
   2   1   0     9720.74     9783.88    144.19 o 
   3   1   0      975.95      951.84     18.44 o 
   4   1   0     1348.78     1291.96     17.90 o 
   5   1   0     2299.13     2248.28     13.66 o 
   6   1   0       17.16       20.86      2.31 o 
   7   1   0      121.51      115.46      3.34 o 
   8   1   0       62.57       57.20      1.88 o 
   9   1   0      111.72      118.99      3.14 o 
  10   1   0       61.41       69.79      1.75 o 
  11   1   0       55.97       68.27      1.62 o 
  12   1   0       48.60       58.96      2.80 o 
  13   1   0      179.70      187.91      3.24 o 
  14   1   0       14.20       15.53      1.62 o 
  15   1   0       28.74       25.88      1.77 o 
   0   2   0      137.73      153.81     16.34 o 
   1   2   0      691.70      627.05     13.02 o 
   2   2   0     6277.99     6063.44     95.71 o 
   3   2   0     4353.24     4357.96     40.90 o 
   4   2   0     5533.27     5558.52     60.16 o 
   5   2   0      929.70     1090.77     12.75 o 
   6   2   0        1.27        7.40      1.65 o 
   7   2   0       36.51       41.44      1.64 o 
   8   2   0       45.09       44.67      1.89 o 
   9   2   0       12.39       11.37      1.51 o 
  10   2   0       20.87       22.03      1.55 o 
  11   2   0      320.92      320.44      5.80 o 
  12   2   0        1.15        2.55      1.59 o 
  13   2   0       75.92       77.74      1.82 o 
  14   2   0        3.27        7.70      1.75 o 
  15   2   0       13.80       16.50      1.74 o 
   1   3   0    22127.88    23704.09    401.42 o 
   2   3   0       72.74       74.04      1.96 o 
   3   3   0      928.69      916.93     11.47 o 
   4   3   0      356.20      349.61      5.35 o 
   5   3   0      696.38      719.64     11.48 o 
   6   3   0      650.59      665.00     10.46 o 
   7   3   0       11.59       11.96      1.74 o 
   8   3   0     3475.58     3392.02     58.28 o 
   9   3   0      497.33      502.02      4.49 o 
  10   3   0      130.73      113.61      1.93 o 
  11   3   0        0.13        0.34      1.57 o 
  12   3   0      251.37      263.37      4.03 o 
  13   3   0      149.51      157.03      5.46 o 
  14   3   0       73.87       85.02      2.16 o 
  15   3   0        9.07        8.31      2.77 o 
   0   4   0     2899.40     2529.15     93.01 o 
   1   4   0      530.06      446.45     10.85 o 
   2   4   0     2904.48     2890.75     38.70 o 
   3   4   0     2450.33     2510.75     28.05 o 
   4   4   0     2403.55     2484.98     29.69 o 
   5   4   0       33.38       51.34      1.89 o 
   6   4   0      182.42      193.46      4.76 o 
   7   4   0      663.37      615.08      7.99 o 
   8   4   0      267.80      277.47      6.69 o 
   9   4   0      880.10      860.04     12.90 o 
  10   4   0      608.66      612.10      9.96 o 
  11   4   0       34.36       46.62      1.89 o 
  12   4   0        3.21        6.40      1.79 o 
  13   4   0       13.55       15.69      1.88 o 
  14   4   0        1.31        7.92      1.83 o 
   1   5   0     2691.82     2774.66     31.35 o 
   2   5   0       40.31       47.10      2.03 o 
   3   5   0      764.10      776.95     14.54 o 
   4   5   0      187.62      196.54      5.84 o 
   5   5   0      149.15      171.77      3.66 o 
   6   5   0       45.10       56.65      2.31 o 
   7   5   0        0.10        2.62      1.66 o 
   8   5   0      776.96      722.32     12.26 o 
   9   5   0      286.14      295.66      4.32 o 
  10   5   0      617.85      592.57     12.83 o 
  11   5   0      141.85      146.58      2.45 o 
  12   5   0       26.07       29.44      1.88 o 
  13   5   0       84.68       87.73      2.30 o 
  14   5   0        5.62        6.89      1.91 o 
   0   6   0     3266.28     3668.09     38.78 o 
   1   6   0        2.13        4.17      2.09 o 
   2   6   0      911.05      794.67     17.31 o 
   3   6   0       15.12       13.46      1.57 o 
   4   6   0     1287.62     1210.66     38.85 o 
   5   6   0     2117.69     2184.81     47.98 o 
   6   6   0       41.99       33.51      2.25 o 
   7   6   0      433.19      422.28      8.46 o 
   8   6   0       13.34       33.62      2.09 o 
   9   6   0      468.04      415.55      5.68 o 
  10   6   0       59.41       55.08      2.17 o 
  11   6   0      425.64      416.06      4.40 o 
  12   6   0       71.07       73.41      2.32 o 
  13   6   0       76.04       67.33      1.95 o 
  14   6   0       20.41       17.77      1.89 o 
   1   7   0     7760.24     7765.07    118.33 o 
   2   7   0      170.43      134.66      3.02 o 
   3   7   0        8.35        7.78      1.64 o 
   4   7   0        0.99       18.40      4.78 o 
   5   7   0       43.81       48.49      1.80 o 
   6   7   0      560.32      563.50      7.08 o 
   7   7   0      199.55      225.29      4.94 o 
   8   7   0      340.51      317.30      6.38 o 
   9   7   0      251.22      231.12      5.73 o 
  10   7   0       47.10       55.70      2.12 o 
  11   7   0       22.22       22.65      1.79 o 
  12   7   0       28.30       27.75      1.95 o 
  13   7   0      158.28      183.58      4.45 o 
   0   8   0      334.36      349.21      5.52 o 
   1   8   0        4.95        5.59      1.70 o 
   2   8   0       96.76      111.92      2.40 o 
   3   8   0      299.81      269.48      5.28 o 
   4   8   0      397.23      393.19      6.94 o 
   5   8   0        0.99        2.54      1.66 o 
   6   8   0      420.30      437.80     14.73 o 
   7   8   0       35.48       32.44      1.81 o 
   8   8   0      584.21      604.05     14.78 o 
   9   8   0       74.74       79.33      2.21 o 
  10   8   0      459.96      473.04     10.14 o 
  11   8   0      221.94      226.32      2.81 o 
  12   8   0        1.62        4.50      1.91 o 
  13   8   0       13.82        9.34      2.70 o 
   1   9   0      300.50      294.73      4.38 o 
   2   9   0      103.02      100.77      3.19 o 
   3   9   0     1180.35     1221.95     16.87 o 
   4   9   0      468.61      468.76      9.31 o 
   5   9   0      358.36      355.74      4.64 o 
   6   9   0      442.99      457.43      9.59 o 
   7   9   0        1.87        7.32      1.72 o 
   8   9   0        2.29        7.38      1.84 o 
   9   9   0      105.92      110.24      3.27 o 
  10   9   0      206.59      207.73      6.04 o 
  11   9   0       44.97       54.23      3.91 o 
  12   9   0      168.99      155.78      3.90 o 
   0  10   0     1557.44     1501.85     38.43 o 
   1  10   0      768.37      770.29     14.60 o 
   2  10   0      128.82      117.77      3.21 o 
   3  10   0      435.31      392.52      7.38 o 
   4  10   0       45.40       46.14      1.70 o 
   5  10   0        3.55        4.80      1.45 o 
   6  10   0       19.16       28.52      2.09 o 
   7  10   0      814.13      771.06     16.53 o 
   8  10   0       57.20       49.62      1.87 o 
   9  10   0      348.78      337.42     10.02 o 
  10  10   0      259.55      233.87      8.09 o 
  11  10   0       42.51       33.55      2.19 o 
  12  10   0       24.84       33.95      2.70 o 
   1  11   0        5.75       13.54      1.62 o 
   2  11   0       46.96       61.66      2.35 o 
   3  11   0       88.34       83.08      2.82 o 
   4  11   0        9.74       15.89      1.63 o 
   5  11   0        0.14        3.78      1.85 o 
   6  11   0       58.60       58.65      1.90 o 
   7  11   0        6.42        7.09      1.83 o 
   8  11   0       48.88       40.97      1.97 o 
   9  11   0       89.31       99.21      2.74 o 
  10  11   0       17.28       18.29      2.21 o 
  11  11   0       35.12       24.89      2.41 o 
   0  12   0      552.98      588.66     18.05 o 
   1  12   0        2.63        2.77      2.10 o 
   2  12   0      239.41      246.50      7.44 o 
   3  12   0       73.97       67.74      1.92 o 
   4  12   0       50.30       59.87      2.24 o 
   5  12   0      148.94      139.94      3.78 o 
   6  12   0        8.01        7.65      1.94 o 
   7  12   0        0.30        3.79      2.60 o 
   8  12   0        4.11       12.38      1.85 o 
   9  12   0      104.63       91.83      3.49 o 
  10  12   0       30.89       35.25      2.46 o 
   1  13   0       79.54       89.90      3.76 o 
   2  13   0       40.30       47.57      2.03 o 
   3  13   0      265.53      288.76      7.58 o 
   4  13   0      400.80      388.79      9.25 o 
   5  13   0        8.21        8.32      1.79 o 
   6  13   0      200.84      197.97      5.11 o 
   7  13   0      120.73      116.73      2.29 o 
   8  13   0        0.02        0.08      1.90 o 
   9  13   0        0.71        2.78      2.28 o 
   0  14   0      384.99      383.63     18.17 o 
   1  14   0       51.62       58.70      2.14 o 
   2  14   0      132.82      132.45      3.10 o 
   3  14   0       39.03       48.78      2.68 o 
   4  14   0        9.28       10.47      1.77 o 
   5  14   0       27.59       25.73      1.91 o 
   6  14   0       87.58       85.06      3.05 o 
   7  14   0       51.67       43.58      2.28 o 
   1  15   0       20.14       21.06      1.77 o 
   2  15   0       80.05       82.91      3.61 o 
   3  15   0       11.47       14.33      1.92 o 
   4  15   0       35.07       34.13      1.98 o 
   5  15   0       67.85       55.41      2.49 o 
   6  15   0       17.43       14.12      3.20 o 
   0  16   0       39.35       31.61      3.27 o 
   1  16   0        9.60       12.75      2.44 o 
   2  16   0      166.57      148.17      7.59 o 
   3  16   0        6.72       -1.15      8.73 o 
 -15   1   1       71.50       76.14      2.62 o 
 -14   1   1        0.96        2.86      1.80 o 
 -13   1   1       20.45       15.84      1.95 o 
 -12   1   1       16.54       18.98      1.60 o 
 -11   1   1      235.56      261.90      5.04 o 
 -10   1   1     1071.88     1071.56     11.53 o 
  -9   1   1       29.22       37.26      1.81 o 
  -8   1   1      386.37      380.10      3.92 o 
  -7   1   1     1519.76     1577.18     22.72 o 
  -6   1   1     1709.57     1650.37     11.37 o 
  -5   1   1      271.97      277.08      2.79 o 
  -4   1   1     2393.74     2407.44     31.83 o 
  -3   1   1      334.65      341.25      3.78 o 
  -2   1   1     6421.96     6245.79     79.27 o 
   2   1   1     4178.97     3813.89     48.56 o 
   3   1   1     6727.41     6561.96    137.57 o 
   4   1   1     5453.33     5192.65    122.08 o 
   5   1   1      151.86      220.00      2.42 o 
   6   1   1       15.72       18.84      1.70 o 
   7   1   1      541.76      497.96      4.58 o 
   8   1   1      951.33      932.97     12.82 o 
   9   1   1      284.78      272.10      4.51 o 
  10   1   1       63.67       65.89      2.44 o 
  11   1   1      411.52      422.56      5.66 o 
  12   1   1        2.01        2.69      1.42 o 
  13   1   1      220.10      231.04      5.00 o 
  14   1   1      153.97      147.80      4.38 o 
  15   1   1       15.61       17.66      1.97 o 
 -15   2   1      162.63      165.12      6.55 o 
 -14   2   1      312.69      289.35      6.80 o 
 -13   2   1       15.62       14.12      1.55 o 
 -12   2   1       91.50       70.79      1.71 o 
 -11   2   1       83.31       86.22      3.13 o 
 -10   2   1        0.99        3.07      1.39 o 
  -9   2   1       36.76       38.20      1.56 o 
  -8   2   1     3010.18     3055.21     45.87 o 
  -7   2   1      627.98      548.18      4.71 o 
  -6   2   1      431.31      382.26      7.77 o 
  -5   2   1     7613.04     7115.48    118.58 o 
  -4   2   1     3343.35     3405.07     47.04 o 
  -3   2   1     1325.36     1219.67      9.57 o 
  -2   2   1     2996.47     2987.24     36.96 o 
  -1   2   1      277.94      263.28      3.16 o 
   0   2   1     7839.20     7843.03     50.14 o 
   1   2   1      615.22      577.56      8.00 o 
   2   2   1    23823.17    26010.28    401.35 o 
   3   2   1     3639.12     3325.00     37.97 o 
   4   2   1     4460.68     4182.54     83.16 o 
   5   2   1      103.63       93.22      1.98 o 
   6   2   1      346.72      362.36      4.78 o 
   7   2   1     1381.18     1402.44     12.31 o 
   8   2   1      210.25      193.09      2.79 o 
   9   2   1      122.54      117.94      2.05 o 
  10   2   1      257.95      237.34      2.94 o 
  11   2   1      134.45      126.90      2.30 o 
  12   2   1      290.98      303.11      3.61 o 
  13   2   1       92.61       93.76      1.68 o 
  14   2   1       26.85       35.46      1.91 o 
  15   2   1       11.09       10.95      2.29 o 
 -15   3   1       31.17       25.74      1.81 o 
 -14   3   1       13.59       19.90      1.93 o 
 -13   3   1       69.71       61.25      1.78 o 
 -12   3   1        5.54        9.68      1.50 o 
 -11   3   1      265.45      273.27      6.32 o 
 -10   3   1       79.31       77.51      1.68 o 
  -9   3   1       79.71       85.78      2.69 o 
  -8   3   1       18.88       27.80      1.98 o 
  -7   3   1       32.05       29.97      1.81 o 
  -6   3   1      136.54      142.36      3.85 o 
  -5   3   1     1102.81     1220.90     21.34 o 
  -4   3   1      153.91      150.43      3.66 o 
  -3   3   1      553.75      547.61     12.27 o 
  -2   3   1     3091.43     2821.93     41.50 o 
  -1   3   1     1997.56     1883.56     26.60 o 
   0   3   1    17726.13    18388.17    302.39 o 
   1   3   1        2.10        2.32      1.78 o 
   2   3   1    10516.32    10052.30    138.69 o 
   3   3   1     1850.89     1729.66     39.64 o 
   4   3   1      350.96      304.40      3.75 o 
   5   3   1     1889.11     1811.47     33.28 o 
   6   3   1      210.50      200.45      4.11 o 
   7   3   1     2560.37     2697.33     47.83 o 
   8   3   1        7.58       11.60      1.94 o 
   9   3   1      261.22      298.89      2.47 o 
  10   3   1        5.39       11.01      1.71 o 
  11   3   1        4.67       12.18      1.55 o 
  12   3   1      265.15      269.72      3.92 o 
  13   3   1      117.82      128.06      4.33 o 
  14   3   1       49.02       51.08      2.58 o 
 -14   4   1       30.05       32.48      2.16 o 
 -13   4   1      122.06      114.06      2.78 o 
 -12   4   1       95.52      110.22      2.36 o 
 -11   4   1       55.31       55.09      1.94 o 
 -10   4   1       14.28       20.21      1.54 o 
  -9   4   1     1274.05     1274.92     31.03 o 
  -8   4   1      211.24      231.21      4.09 o 
  -7   4   1      332.67      398.39      6.86 o 
  -6   4   1      115.10      129.42      3.89 o 
  -5   4   1      205.72      257.94      3.12 o 
  -4   4   1     2051.30     2161.46     29.55 o 
  -3   4   1     1029.82      962.99     20.26 o 
  -2   4   1     4038.89     4259.28     55.61 o 
  -1   4   1     2870.62     2883.77     35.01 o 
   0   4   1     6995.03     6859.01     94.54 o 
   1   4   1      131.56      122.62      2.29 o 
   2   4   1      561.35      563.47      9.90 o 
   3   4   1     1866.73     1769.01     36.30 o 
   4   4   1        6.42       11.93      1.93 o 
   5   4   1      329.15      326.90      6.00 o 
   6   4   1     2266.40     2248.69     24.10 o 
   7   4   1       80.72       78.13      2.09 o 
   8   4   1        8.00       14.03      2.03 o 
   9   4   1      273.11      261.84      2.96 o 
  10   4   1       25.56       31.69      2.09 o 
  11   4   1       29.29       37.11      1.48 o 
  12   4   1       60.25       68.48      2.57 o 
  13   4   1       56.38       44.94      1.89 o 
  14   4   1        2.33        6.68      1.73 o 
 -14   5   1      297.71      273.93      6.47 o 
 -13   5   1      460.31      432.10      6.54 o 
 -12   5   1       95.52      101.37      2.02 o 
 -11   5   1      380.75      357.10      8.82 o 
 -10   5   1        1.00        4.22      1.96 o 
  -9   5   1      239.31      263.74      3.34 o 
  -8   5   1      433.22      418.88      3.71 o 
  -7   5   1     1412.98     1368.76     25.07 o 
  -6   5   1     3722.25     3622.53     53.26 o 
  -5   5   1      899.93      965.09     15.42 o 
  -4   5   1     5772.93     5638.21    144.94 o 
  -3   5   1     1055.03     1083.91     29.48 o 
  -2   5   1      395.78      430.06      4.12 o 
  -1   5   1      501.87      474.67      6.66 o 
   0   5   1       80.79       81.62      2.32 o 
   1   5   1     3346.57     3312.53     46.77 o 
   2   5   1      419.10      472.17     10.02 o 
   3   5   1     6300.82     6305.76    113.05 o 
   4   5   1     1158.81     1115.44     26.00 o 
   5   5   1      184.65      208.23      4.30 o 
   6   5   1      700.04      662.40     11.30 o 
   7   5   1        9.64       10.42      1.88 o 
   8   5   1        2.35        8.73      1.86 o 
   9   5   1      365.59      372.19      5.75 o 
  10   5   1      361.82      358.73      6.55 o 
  11   5   1      258.76      247.23      4.16 o 
  12   5   1       13.66       18.03      1.89 o 
  13   5   1       30.21       33.02      1.95 o 
  14   5   1       86.81       71.24      3.68 o 
 -14   6   1       64.02       46.00      1.98 o 
 -13   6   1        3.70        1.70      1.79 o 
 -12   6   1      248.33      266.36      4.67 o 
 -11   6   1      171.23      162.70      2.14 o 
 -10   6   1      824.73      808.59     13.32 o 
  -9   6   1      404.62      400.44      7.31 o 
  -8   6   1        2.28        5.50      1.69 o 
  -7   6   1      869.23      854.24     18.98 o 
  -6   6   1      237.51      213.99      7.64 o 
  -5   6   1      433.24      418.92     12.27 o 
  -4   6   1      380.78      418.94      8.34 o 
  -3   6   1       47.04       32.34      1.75 o 
  -2   6   1      179.44      213.57      5.13 o 
  -1   6   1     1083.69     1020.31     14.64 o 
   0   6   1     1084.95     1134.02     10.71 o 
   1   6   1     1341.62     1336.74     24.31 o 
   2   6   1      978.98      871.32     13.32 o 
   3   6   1     4323.12     4354.85     89.73 o 
   4   6   1      272.39      287.49      4.90 o 
   5   6   1      420.33      398.89      9.64 o 
   6   6   1     3028.54     2894.50     72.20 o 
   7   6   1      257.60      285.52      4.87 o 
   8   6   1     1514.45     1528.84     37.78 o 
   9   6   1      411.34      437.74      9.54 o 
  10   6   1      363.40      385.05      6.57 o 
  11   6   1        6.36        6.52      2.00 o 
  12   6   1       42.75       49.00      2.03 o 
  13   6   1      232.81      244.01      4.66 o 
  14   6   1        7.78        9.13      2.55 o 
 -13   7   1        6.01        5.73      1.83 o 
 -12   7   1       33.08       40.83      1.90 o 
 -11   7   1       25.17       29.38      2.12 o 
 -10   7   1       38.42       37.41      2.05 o 
  -9   7   1       53.81       45.49      2.00 o 
  -8   7   1      713.49      692.44     16.21 o 
  -7   7   1      359.82      348.44      4.90 o 
  -6   7   1       11.58       28.62      1.88 o 
  -5   7   1      277.65      301.23      6.62 o 
  -4   7   1      212.99      206.00      7.17 o 
  -3   7   1       88.27      101.90      2.39 o 
  -2   7   1       36.34       33.41      1.98 o 
  -1   7   1       81.53       84.20      2.27 o 
   0   7   1       58.66       57.20      1.96 o 
   1   7   1     1214.91     1110.20     15.44 o 
   2   7   1      101.55      106.55      2.82 o 
   3   7   1      578.98      648.40      8.36 o 
   4   7   1        3.73        9.15      1.94 o 
   5   7   1      172.71      181.96      4.71 o 
   6   7   1       26.17       26.95      1.81 o 
   7   7   1        0.37        5.76      2.22 o 
   8   7   1      604.18      588.50     12.98 o 
   9   7   1        6.55        3.62      1.81 o 
  10   7   1       23.14       27.46      1.89 o 
  11   7   1       54.13       63.32      1.84 o 
  12   7   1        3.68        8.06      2.24 o 
  13   7   1        3.66        4.87      2.04 o 
 -13   8   1      136.20      137.78      4.22 o 
 -12   8   1       21.37       20.79      2.27 o 
 -11   8   1        0.51       -1.19      1.99 o 
 -10   8   1      338.42      358.41      8.38 o 
  -9   8   1      395.11      381.29      7.52 o 
  -8   8   1       22.43       22.31      1.77 o 
  -7   8   1       74.78       58.72      3.08 o 
  -6   8   1       49.86       49.56      1.79 o 
  -5   8   1      959.87      904.23     20.29 o 
  -4   8   1      456.27      457.91     12.33 o 
  -3   8   1      494.82      488.88      9.59 o 
  -2   8   1        8.09       12.84      1.77 o 
  -1   8   1        0.16        5.83      1.87 o 
   0   8   1      200.34      207.72      3.71 o 
   1   8   1      396.06      362.36     22.12 o 
   2   8   1      559.97      539.37     11.86 o 
   3   8   1      359.89      357.47      4.59 o 
   4   8   1       54.67       56.40      1.78 o 
   5   8   1      118.28      112.59      2.62 o 
   6   8   1      187.44      193.72      5.02 o 
   7   8   1     1687.60     1708.21     29.51 o 
   8   8   1        0.06        6.05      1.84 o 
   9   8   1        1.97       -0.09      2.23 o 
  10   8   1        0.35        1.39      2.68 o 
  11   8   1      201.46      207.52      4.78 o 
  12   8   1      166.52      141.87      2.94 o 
  13   8   1       12.70        6.15      2.21 o 
 -12   9   1       16.14       15.64      1.92 o 
 -11   9   1      151.35      164.43      3.62 o 
 -10   9   1       63.19       60.94      1.99 o 
  -9   9   1      128.37      124.41      2.88 o 
  -8   9   1        5.43        7.86      1.94 o 
  -7   9   1      604.90      636.52     16.69 o 
  -6   9   1     2204.83     2048.66     41.56 o 
  -5   9   1       83.20       70.54      2.71 o 
  -4   9   1      786.29      702.04     14.07 o 
  -3   9   1       82.39       86.55      2.84 o 
  -2   9   1       17.15       18.75      3.16 o 
  -1   9   1        0.22        1.75      1.91 o 
   0   9   1        6.34        2.07      1.79 o 
   1   9   1     1858.99     1708.57     24.05 o 
   2   9   1      303.79      314.41      4.83 o 
   3   9   1     3603.17     3612.76     62.82 o 
   4   9   1     1135.79     1147.19     23.07 o 
   5   9   1       11.87        8.50      1.69 o 
   6   9   1      372.46      392.23     10.01 o 
   7   9   1      420.37      404.70     11.11 o 
   8   9   1        9.53       10.89      2.03 o 
   9   9   1      124.04      118.41      4.04 o 
  10   9   1      337.80      307.63      7.34 o 
  11   9   1       39.19       39.57      2.13 o 
  12   9   1        7.69       11.04      2.17 o 
 -12  10   1        9.46        8.27      2.25 o 
 -11  10   1        7.14       10.51      2.27 o 
 -10  10   1       12.52       14.29      2.12 o 
  -9  10   1      282.20      277.54      7.92 o 
  -8  10   1        6.35        6.18      2.15 o 
  -7  10   1      152.41      156.31      4.14 o 
  -6  10   1        0.20        2.94      2.47 o 
  -5  10   1       13.22       11.07      1.77 o 
  -4  10   1        1.89        2.55      1.63 o 
  -3  10   1       70.08       68.97      1.87 o 
  -2  10   1       17.88       25.57      2.00 o 
  -1  10   1      388.42      406.97     10.15 o 
   0  10   1       18.74       27.02      1.77 o 
   1  10   1     1338.73     1326.46     20.82 o 
   2  10   1       29.77       38.49      2.02 o 
   3  10   1      210.70      222.98      4.68 o 
   4  10   1       53.72       43.84      1.66 o 
   5  10   1        3.88        4.06      1.46 o 
   6  10   1      106.18       99.62      3.00 o 
   7  10   1        4.00        5.98      2.08 o 
   8  10   1      239.44      220.29      4.35 o 
   9  10   1      114.77      104.74      3.16 o 
  10  10   1       43.09       54.60      2.32 o 
  11  10   1       61.92       55.12      2.19 o 
 -11  11   1        0.40        1.22      2.00 o 
 -10  11   1       44.18       42.17      2.11 o 
  -9  11   1       66.61       85.85      3.89 o 
  -8  11   1      122.61      130.38      2.77 o 
  -7  11   1       49.34       49.93      1.88 o 
  -6  11   1       97.64      100.69      3.58 o 
  -5  11   1      378.15      396.78     10.70 o 
  -4  11   1      149.22      148.35      4.88 o 
  -3  11   1       84.43       70.22      2.50 o 
  -2  11   1      924.34      980.82     21.99 o 
  -1  11   1      618.68      649.13     15.98 o 
   0  11   1      179.12      178.99      3.05 o 
   1  11   1      112.34      122.52      3.39 o 
   2  11   1       25.11       20.35      1.59 o 
   3  11   1       23.68       28.25      1.70 o 
   4  11   1      100.49       99.73      2.08 o 
   5  11   1      154.87      161.56      5.55 o 
   6  11   1        0.03        2.17      1.86 o 
   7  11   1       56.66       49.89      1.86 o 
   8  11   1       53.59       55.25      2.37 o 
   9  11   1        8.86       20.52      2.01 o 
  10  11   1      147.91      148.49      3.97 o 
  11  11   1      138.57      112.38      5.47 o 
 -10  12   1       56.88       57.68      2.69 o 
  -9  12   1       30.05       31.96      2.04 o 
  -8  12   1       38.64       36.68      2.02 o 
  -7  12   1      255.62      244.22      3.89 o 
  -6  12   1        6.49       11.12      1.79 o 
  -5  12   1     1026.36      942.04     19.35 o 
  -4  12   1      118.83      115.70      3.29 o 
  -3  12   1        1.13        5.12      1.54 o 
  -2  12   1        1.90        5.39      1.70 o 
  -1  12   1       14.54       24.68      2.34 o 
   0  12   1        2.79        7.41      1.74 o 
   1  12   1      288.02      290.31      5.13 o 
   2  12   1      914.15      894.82     15.66 o 
   3  12   1       11.31       17.67      1.75 o 
   4  12   1      208.27      207.57      5.74 o 
   5  12   1       19.23       23.70      1.83 o 
   6  12   1      122.70      110.90      3.05 o 
   7  12   1       84.11       79.03      2.65 o 
   8  12   1        1.11        3.73      1.66 o 
   9  12   1        0.59        0.62      2.09 o 
  10  12   1        7.80        8.05      2.05 o 
  -9  13   1       68.71       66.36      2.32 o 
  -8  13   1       83.94       77.51      1.98 o 
  -7  13   1        8.01       13.68      1.83 o 
  -6  13   1       76.12       74.24      3.46 o 
  -5  13   1       14.00       17.17      1.75 o 
  -4  13   1        1.09        2.12      1.81 o 
  -3  13   1       61.49       67.09      2.64 o 
  -2  13   1      126.59      143.99      4.88 o 
  -1  13   1      157.94      143.82      8.31 o 
   0  13   1       51.23       56.54      2.26 o 
   1  13   1       13.62       12.16      1.69 o 
   2  13   1      262.29      253.38      6.31 o 
   3  13   1       26.99       31.13      1.87 o 
   4  13   1      172.35      183.98      3.26 o 
   5  13   1      156.25      153.00      4.98 o 
   6  13   1       37.36       48.36      1.92 o 
   7  13   1      225.21      203.81      4.52 o 
   8  13   1       51.11       56.88      2.66 o 
   9  13   1       75.03       54.91      2.58 o 
  -7  14   1       21.76       27.39      2.55 o 
  -6  14   1      258.72      250.68      4.82 o 
  -5  14   1      113.10      105.27      2.90 o 
  -4  14   1      128.91      121.70      3.41 o 
  -3  14   1      329.90      345.20      9.38 o 
  -2  14   1      162.63      166.90      3.95 o 
  -1  14   1      390.24      384.08     22.52 o 
   0  14   1      184.75      200.96      6.53 o 
   1  14   1        0.33        4.23      1.96 o 
   2  14   1      135.07      143.21      3.96 o 
   3  14   1       14.94       21.98      1.94 o 
   4  14   1      112.73      110.88      4.44 o 
   5  14   1       30.66       36.00      1.81 o 
   6  14   1       73.99       75.27      2.39 o 
   7  14   1       70.33       65.36      2.11 o 
  -6  15   1      277.63      233.43      6.43 o 
  -5  15   1        0.13        0.25      2.20 o 
  -4  15   1       50.24       46.37      1.85 o 
  -3  15   1       29.22       30.94      1.86 o 
  -2  15   1       12.09       12.80      1.91 o 
  -1  15   1        9.12       11.70      1.95 o 
   0  15   1       45.96       50.36      2.04 o 
   1  15   1       81.80       81.75      3.39 o 
   2  15   1       36.87       30.84      2.13 o 
   3  15   1       93.30       91.68      3.20 o 
   4  15   1       49.81       47.44      1.98 o 
   5  15   1       29.44       26.68      1.93 o 
  -3  16   1        0.07        2.00      2.72 o 
  -2  16   1       28.37       24.76      2.08 o 
  -1  16   1        8.89        7.04      2.00 o 
   0  16   1        0.77        2.46      1.89 o 
   1  16   1        2.57        2.11      1.76 o 
   2  16   1        1.55        3.10      2.03 o 
 -15   0   2       59.34       56.81      2.84 o 
 -14   0   2      284.34      269.81      4.30 o 
 -13   0   2      616.46      644.82     16.23 o 
 -12   0   2      278.48      273.76      8.92 o 
 -11   0   2      307.86      357.16      5.08 o 
 -10   0   2      192.48      186.76      3.09 o 
  -9   0   2       41.30       35.52      2.43 o 
  -8   0   2      849.07      868.29      7.34 o 
  -7   0   2      212.82      213.54      3.25 o 
  -6   0   2     4136.36     4591.56     75.37 o 
  -5   0   2      234.70      275.86     85.63 o 
  -4   0   2     8636.08     9224.67    100.37 o 
  -2   0   2     1683.02     1711.99     22.84 o 
   1   0   2      417.40      352.46      9.26 o 
   2   0   2    15184.67    15529.20    241.82 o 
   3   0   2      104.27       96.66      3.84 o 
   4   0   2     4194.51     4303.91     80.21 o 
   5   0   2        4.05        0.61      2.10 o 
   6   0   2      459.51      541.71      5.76 o 
   7   0   2      141.57      142.96      2.83 o 
   8   0   2     2637.90     2558.37     47.94 o 
   9   0   2      853.80      883.35      6.04 o 
  10   0   2       30.40       20.54      1.95 o 
  11   0   2      103.92      131.55      5.90 o 
  12   0   2      288.71      331.19      2.83 o 
  13   0   2      135.89      106.31      6.05 o 
  14   0   2       29.74       30.41      2.51 o 
 -15   1   2       19.95       23.10      2.06 o 
 -14   1   2       21.16       28.65      1.96 o 
 -13   1   2       17.35       15.90      1.68 o 
 -12   1   2        9.22        7.15      1.82 o 
 -11   1   2      161.33      149.19      3.09 o 
 -10   1   2      195.98      182.93      2.37 o 
  -9   1   2      317.27      335.92      5.08 o 
  -8   1   2        6.45       34.17      9.00 o 
  -7   1   2     1031.54     1027.62     17.91 o 
  -6   1   2      716.06      778.10     13.05 o 
  -5   1   2     3094.90     3185.95     31.27 o 
  -4   1   2     1059.82     1009.16      8.52 o 
  -3   1   2     5416.65     5344.52     40.17 o 
  -2   1   2     8222.29     8390.87     87.77 o 
  -1   1   2     1821.58     1777.78     17.12 o 
   0   1   2     3167.06     2907.57     80.74 o 
   1   1   2      972.77      895.55     10.94 o 
   2   1   2     9461.26     9190.87    211.01 o 
   3   1   2       71.42       66.71      1.69 o 
   4   1   2     2920.49     2742.53     25.10 o 
   5   1   2      146.55      170.19      2.34 o 
   6   1   2     2552.09     2450.96     25.50 o 
   7   1   2      197.00      166.54      3.38 o 
   8   1   2        0.99        2.95      1.68 o 
   9   1   2      479.32      468.72      7.32 o 
  10   1   2      206.89      217.95      3.69 o 
  11   1   2        6.83        6.33      1.44 o 
  12   1   2       30.26       33.29      1.46 o 
  13   1   2        2.29        5.98      1.76 o 
  14   1   2        1.65        3.32      1.55 o 
 -15   2   2      137.87      145.45      6.98 o 
 -14   2   2        0.03       -1.80      1.80 o 
 -13   2   2        0.02        1.85      1.76 o 
 -12   2   2       17.64       21.46      2.04 o 
 -11   2   2       45.19       53.34      1.81 o 
 -10   2   2      702.41      727.45     10.32 o 
  -9   2   2      162.41      173.53      2.59 o 
  -8   2   2      560.61      505.04      3.55 o 
  -7   2   2       65.35       65.49      1.98 o 
  -6   2   2      311.55      274.64      3.67 o 
  -5   2   2       90.25      107.00      1.98 o 
  -4   2   2     1228.75     1095.53     28.76 o 
  -3   2   2     1683.05     1636.34     34.23 o 
  -2   2   2     3389.65     3439.58     55.69 o 
  -1   2   2      309.49      274.82      3.39 o 
   0   2   2     4476.76     4275.09     71.00 o 
   1   2   2     3925.08     3763.58     27.39 o 
   2   2   2       67.69       78.14      2.02 o 
   3   2   2       87.15       79.40      1.87 o 
   4   2   2        0.78        4.99      2.84 o 
   5   2   2        2.45       12.65      1.97 o 
   6   2   2       91.33       92.54      2.70 o 
   7   2   2       20.47       36.85      1.79 o 
   8   2   2      830.57      782.37      5.27 o 
   9   2   2        8.53        9.29      1.85 o 
  10   2   2       42.13       35.38      1.58 o 
  11   2   2      137.54      135.97      1.73 o 
  12   2   2       27.45       35.29      1.68 o 
  13   2   2       96.69      101.83      2.76 o 
  14   2   2      188.09      184.25      5.25 o 
 -15   3   2       74.03       78.67      3.64 o 
 -14   3   2       53.93       61.34      2.51 o 
 -13   3   2        0.12        3.70      1.74 o 
 -12   3   2      113.48      127.74      3.48 o 
 -11   3   2      889.27      863.75     17.56 o 
 -10   3   2       35.18       32.62      1.73 o 
  -9   3   2        5.77       16.96      1.68 o 
  -8   3   2      223.20      214.47      3.84 o 
  -7   3   2      898.19      954.65     14.17 o 
  -6   3   2      253.64      256.07      5.33 o 
  -5   3   2      679.84      729.24      8.32 o 
  -4   3   2     2741.83     2396.60     46.62 o 
  -3   3   2      329.58      338.77      5.26 o 
  -2   3   2     1847.52     1699.85     12.75 o 
  -1   3   2      367.58      373.03      4.09 o 
   0   3   2     9646.03     9848.13     91.12 o 
   1   3   2      128.17      134.79      2.17 o 
   2   3   2        8.32        7.04      1.63 o 
   3   3   2      480.14      452.78      7.02 o 
   4   3   2      162.18      154.94      3.71 o 
   5   3   2      807.86      719.24      7.33 o 
   6   3   2      654.73      602.51     18.90 o 
   7   3   2      347.61      338.59      8.07 o 
   8   3   2       24.46       16.29      1.79 o 
   9   3   2      293.19      250.96      3.83 o 
  10   3   2     1347.87     1382.25     14.22 o 
  11   3   2       44.19       60.97      1.64 o 
  12   3   2       40.93       50.13      1.83 o 
  13   3   2       35.89       46.65      1.96 o 
  14   3   2        0.07        0.62      1.68 o 
 -15   4   2      118.37      104.39      3.21 o 
 -14   4   2       42.84       43.56      2.08 o 
 -13   4   2      558.09      599.37     14.88 o 
 -12   4   2      663.27      670.57     11.66 o 
 -11   4   2        3.62        2.23      1.73 o 
 -10   4   2     1253.56     1248.23     27.14 o 
  -9   4   2       49.91       53.16      1.62 o 
  -8   4   2        0.05        0.45      1.48 o 
  -7   4   2        3.59       10.80      1.64 o 
  -6   4   2        8.33       16.21      1.61 o 
  -5   4   2     5503.98     5638.91    101.06 o 
  -4   4   2        0.27        4.34      1.81 o 
  -3   4   2     4198.06     3866.36     93.25 o 
  -2   4   2     4930.04     4961.13     88.44 o 
  -1   4   2       43.07       43.76      2.02 o 
   0   4   2      721.34      769.79     12.47 o 
   1   4   2     2465.72     2143.83     30.57 o 
   2   4   2        0.59       12.07      2.08 o 
   3   4   2      248.71      219.43      3.64 o 
   4   4   2      327.77      337.86      4.59 o 
   5   4   2     3852.23     4026.75     76.99 o 
   6   4   2      265.10      311.70      3.26 o 
   7   4   2     1772.15     1807.10     29.03 o 
   8   4   2      362.87      349.12      5.60 o 
   9   4   2      441.76      424.55      8.31 o 
  10   4   2       82.91       86.41      3.14 o 
  11   4   2      162.83      174.35      2.24 o 
  12   4   2        1.35        4.28      1.67 o 
  13   4   2       39.68       34.76      1.65 o 
  14   4   2       61.01       55.69      1.89 o 
 -14   5   2        1.31        1.46      1.86 o 
 -13   5   2       17.63       17.62      1.85 o 
 -12   5   2        1.26        7.11      1.80 o 
 -11   5   2        3.15        3.59      1.53 o 
 -10   5   2        2.08        0.37      1.83 o 
  -9   5   2       25.45       26.06      2.07 o 
  -8   5   2      243.09      237.92      4.36 o 
  -7   5   2       21.71       30.60      3.08 o 
  -6   5   2      342.53      336.79      3.52 o 
  -5   5   2      211.41      241.80      3.51 o 
  -4   5   2      782.18      846.50     14.05 o 
  -3   5   2     1647.63     1648.43     42.54 o 
  -2   5   2     4523.07     4930.66     55.88 o 
  -1   5   2     1792.78     1841.97      9.03 o 
   0   5   2      164.16      188.72      5.11 o 
   1   5   2       24.25       44.49      2.13 o 
   2   5   2      504.20      499.30      9.06 o 
   3   5   2      686.32      769.01     19.71 o 
   4   5   2     4027.47     3937.61     67.30 o 
   5   5   2      204.20      204.94      4.35 o 
   6   5   2      242.67      234.77      2.28 o 
   7   5   2      237.42      226.34      5.62 o 
   8   5   2       78.67       71.46      1.95 o 
   9   5   2      112.96      119.02      3.01 o 
  10   5   2       10.52       16.76      1.74 o 
  11   5   2       13.76       17.18      1.83 o 
  12   5   2        0.98        4.86      1.68 o 
  13   5   2        8.95       11.81      1.76 o 
  14   5   2        4.02        4.31      1.83 o 
 -14   6   2      201.81      205.65      5.14 o 
 -13   6   2      162.77      144.48      5.01 o 
 -12   6   2      180.83      165.46      3.80 o 
 -11   6   2        8.03       14.13      2.06 o 
 -10   6   2       54.51       55.33      1.80 o 
  -9   6   2      301.51      295.18      4.02 o 
  -8   6   2      371.44      404.67      6.25 o 
  -7   6   2      347.05      301.06      6.38 o 
  -6   6   2       20.31       11.01      1.53 o 
  -5   6   2       57.51       66.66      1.59 o 
  -4   6   2        0.87        1.67      1.59 o 
  -3   6   2     2597.70     2755.78     45.34 o 
  -2   6   2     2076.40     2056.49     33.38 o 
  -1   6   2     1234.12     1154.58     24.06 o 
   0   6   2     1729.70     1840.55     25.94 o 
   1   6   2     3597.24     3569.93     53.99 o 
   2   6   2        3.59        5.68      1.75 o 
   3   6   2       51.16       57.61      1.91 o 
   4   6   2      294.00      279.19      5.31 o 
   5   6   2      459.32      410.47      8.82 o 
   6   6   2        0.12        6.95      1.64 o 
   7   6   2     1304.26     1344.53     32.05 o 
   8   6   2     1552.83     1494.88     27.65 o 
   9   6   2       30.80       27.39      2.45 o 
  10   6   2      271.15      251.92      3.94 o 
  11   6   2      191.68      177.10      4.85 o 
  12   6   2        0.79        2.73      2.26 o 
  13   6   2       37.39       44.47      1.67 o 
 -13   7   2        8.73       12.25      2.02 o 
 -12   7   2       98.84       99.41      2.69 o 
 -11   7   2      262.83      269.95      4.49 o 
 -10   7   2      152.83      143.21      4.19 o 
  -9   7   2       94.82       79.94      2.18 o 
  -8   7   2        0.73        5.42      1.89 o 
  -7   7   2      109.82      109.80      3.03 o 
  -6   7   2        6.37       15.61      1.62 o 
  -5   7   2      690.20      690.69     14.69 o 
  -4   7   2     3245.12     3262.47     63.84 o 
  -3   7   2       60.87       65.82      2.12 o 
  -2   7   2     2008.05     1980.23     18.94 o 
  -1   7   2      763.18      795.38     12.84 o 
   0   7   2      193.97      223.39      5.31 o 
   1   7   2     1900.82     1825.96     12.95 o 
   2   7   2        0.13        5.09      1.59 o 
   3   7   2        0.00        3.83      1.72 o 
   4   7   2      211.94      222.07      5.98 o 
   5   7   2       75.71       83.97      3.10 o 
   6   7   2      287.19      302.06      8.07 o 
   7   7   2       23.64       23.39      1.79 o 
   8   7   2      587.09      560.86     13.91 o 
   9   7   2       56.52       53.73      2.67 o 
  10   7   2      319.43      338.92      9.40 o 
  11   7   2      340.34      365.88     10.17 o 
  12   7   2       30.85       27.82      2.33 o 
  13   7   2        1.74        5.21      1.99 o 
 -13   8   2       13.49       12.93      2.06 o 
 -12   8   2      109.04      100.74      2.59 o 
 -11   8   2       22.16       15.48      2.02 o 
 -10   8   2       47.46       46.19      2.09 o 
  -9   8   2       21.88       25.95      1.79 o 
  -8   8   2       21.55       28.44      1.71 o 
  -7   8   2        3.43        0.81      1.86 o 
  -6   8   2      343.35      323.54      5.92 o 
  -5   8   2      469.05      430.74     10.22 o 
  -4   8   2      483.36      466.19      6.64 o 
  -3   8   2      203.26      210.66      4.84 o 
  -2   8   2     1365.20     1305.28     16.36 o 
  -1   8   2       85.29       93.56      2.44 o 
   0   8   2     1038.22     1044.46     35.25 o 
   1   8   2      611.85      561.52     11.30 o 
   2   8   2      154.74      138.09      3.03 o 
   3   8   2     1437.62     1416.07     19.40 o 
   4   8   2        3.82        4.15      1.72 o 
   5   8   2     2480.16     2606.14     63.89 o 
   6   8   2       87.08       81.95      3.22 o 
   7   8   2      898.48      946.66     24.92 o 
   8   8   2        7.46        7.79      1.85 o 
   9   8   2        3.59        4.85      1.91 o 
  10   8   2       37.64       37.53      2.30 o 
  11   8   2       35.08       41.87      2.77 o 
  12   8   2       77.70       74.37      3.24 o 
 -12   9   2       14.60       18.14      1.96 o 
 -11   9   2       47.18       51.53      2.07 o 
 -10   9   2      156.75      162.35      2.25 o 
  -9   9   2      449.81      446.34      8.02 o 
  -8   9   2       35.13       31.28      2.49 o 
  -7   9   2       72.78       84.39      1.88 o 
  -6   9   2      311.37      315.84      5.12 o 
  -5   9   2       36.17       31.78      1.83 o 
  -4   9   2      251.51      267.40      6.69 o 
  -3   9   2      633.30      619.64     12.92 o 
  -2   9   2       31.18       32.76      1.74 o 
  -1   9   2       53.95       62.77      1.86 o 
   0   9   2      789.94      794.12     14.96 o 
   1   9   2        1.19        4.53      1.86 o 
   2   9   2       64.94       65.73      1.84 o 
   3   9   2      127.71      133.69      2.82 o 
   4   9   2       24.99       16.77      1.75 o 
   5   9   2       80.36       72.48      2.29 o 
   6   9   2       65.24       82.08      2.98 o 
   7   9   2      329.19      342.47     10.52 o 
   8   9   2       94.22       92.02      3.33 o 
   9   9   2       82.93       81.41      2.79 o 
  10   9   2        1.19       -1.40      1.87 o 
  11   9   2       11.42       17.20      2.13 o 
  12   9   2       62.52       73.25      4.16 o 
 -12  10   2       98.23       82.39      2.67 o 
 -11  10   2       67.59       70.53      2.58 o 
 -10  10   2      594.38      568.75     13.12 o 
  -9  10   2        4.22        3.52      1.75 o 
  -8  10   2        3.08        0.85      1.74 o 
  -7  10   2      344.59      341.37      5.95 o 
  -6  10   2      353.81      343.93      5.92 o 
  -5  10   2        6.27       10.48      1.67 o 
  -4  10   2      366.76      377.74      9.29 o 
  -3  10   2     1259.76     1151.70     19.79 o 
  -2  10   2       61.27       62.78      1.99 o 
  -1  10   2        0.02        4.68      1.69 o 
   0  10   2       50.02       53.52      1.95 o 
   1  10   2       55.29       65.37      1.77 o 
   2  10   2       89.33       75.26      1.80 o 
   3  10   2     1087.49     1119.44     19.79 o 
   4  10   2      570.63      558.99     12.30 o 
   5  10   2        0.03        4.79      1.55 o 
   6  10   2      403.04      417.70      8.16 o 
   7  10   2      351.64      335.71      7.32 o 
   8  10   2       45.37       58.38      3.00 o 
   9  10   2      136.10      139.32      7.32 o 
  10  10   2       69.68       77.21      2.73 o 
  11  10   2        4.43       10.37      2.03 o 
 -11  11   2      249.45      208.27      5.91 o 
 -10  11   2       88.74       79.23      3.18 o 
  -9  11   2       21.39       19.90      1.81 o 
  -8  11   2        0.79        1.64      1.75 o 
  -7  11   2       51.62       66.61      2.05 o 
  -6  11   2       12.12       19.43      1.70 o 
  -5  11   2      129.85      112.75      2.72 o 
  -4  11   2      464.73      485.50     11.89 o 
  -3  11   2      457.23      450.39     10.79 o 
  -2  11   2       27.28       33.76      1.74 o 
  -1  11   2      320.29      347.69      8.11 o 
   0  11   2      619.05      611.01     13.36 o 
   1  11   2      169.00      180.06      3.71 o 
   2  11   2        9.43       14.30      1.69 o 
   3  11   2       44.26       46.48      1.71 o 
   4  11   2      373.65      372.50      9.66 o 
   5  11   2       42.77       43.74      1.75 o 
   6  11   2      515.60      544.07     12.77 o 
   7  11   2       62.25       64.89      2.78 o 
   8  11   2       77.73       81.77      4.10 o 
   9  11   2       15.22       16.24      2.00 o 
  10  11   2      276.10      248.96      7.75 o 
 -10  12   2       35.39       36.90      2.14 o 
  -9  12   2       69.65       67.20      1.94 o 
  -8  12   2        4.66        5.32      1.92 o 
  -7  12   2      140.64      156.90      3.95 o 
  -6  12   2        0.06       -0.45      1.82 o 
  -5  12   2      290.09      290.86      4.68 o 
  -4  12   2       52.87       53.04      2.02 o 
  -3  12   2      348.47      352.59      7.76 o 
  -2  12   2       11.74       15.14      1.70 o 
  -1  12   2       29.05       24.95      1.63 o 
   0  12   2      172.20      173.28      4.71 o 
   1  12   2       43.78       48.99      1.64 o 
   2  12   2       29.45       23.33      1.63 o 
   3  12   2      572.57      578.80     12.32 o 
   4  12   2       68.58       73.10      3.56 o 
   5  12   2      172.87      176.49      5.35 o 
   6  12   2      346.75      340.16     10.17 o 
   7  12   2        4.10        2.18      1.99 o 
   8  12   2       62.00       61.14      2.28 o 
   9  12   2       60.00       55.11      2.28 o 
  -9  13   2        7.28       10.70      2.05 o 
  -8  13   2        4.80        3.66      2.00 o 
  -7  13   2       24.67       28.25      2.16 o 
  -6  13   2      200.09      224.22      3.44 o 
  -5  13   2       23.18       24.07      1.96 o 
  -4  13   2        0.03        2.74      1.87 o 
  -3  13   2       50.63       53.93      1.99 o 
  -2  13   2       11.23        9.25      2.00 o 
  -1  13   2      214.64      239.79      8.49 o 
   0  13   2       22.70       31.25      1.97 o 
   1  13   2      159.36      164.74      5.57 o 
   2  13   2        0.10        4.43      1.68 o 
   3  13   2        9.49       14.54      2.42 o 
   4  13   2      114.03      114.66      3.63 o 
   5  13   2        5.87        9.90      1.84 o 
   6  13   2      128.41      119.06      4.83 o 
   7  13   2        3.25        0.28      2.02 o 
   8  13   2        0.03       -0.89      2.67 o 
  -7  14   2        9.79        9.91      1.91 o 
  -6  14   2       73.50       59.89      2.52 o 
  -5  14   2      127.79      124.94      2.78 o 
  -4  14   2        4.95        9.47      2.13 o 
  -3  14   2      296.45      274.23      8.82 o 
  -2  14   2      148.73      151.66     10.63 o 
  -1  14   2       47.32       47.66      2.83 o 
   0  14   2        1.22        4.80      1.80 o 
   1  14   2        0.91        1.98      1.89 o 
   2  14   2        7.72        5.91      1.70 o 
   3  14   2       43.65       46.59      2.69 o 
   4  14   2        3.89        5.99      1.72 o 
   5  14   2       21.11       17.08      1.82 o 
   6  14   2        0.06        3.47      1.82 o 
   7  14   2        3.88        2.58      2.14 o 
  -6  15   2        0.03       -0.63      2.86 o 
  -5  15   2       53.29       42.58      2.10 o 
  -4  15   2       32.79       37.61      2.47 o 
  -3  15   2       30.84       25.73      2.04 o 
  -2  15   2       30.97       29.92      2.02 o 
  -1  15   2      158.80      173.97      6.06 o 
   0  15   2      261.75      264.08      9.76 o 
   1  15   2      105.65      100.67      5.21 o 
   2  15   2      325.07      301.20     10.77 o 
   3  15   2       15.23       15.66      1.86 o 
   4  15   2      154.69      136.84      5.25 o 
   5  15   2       44.22       47.32      2.09 o 
  -2  16   2      200.67      172.55      4.38 o 
  -1  16   2        1.71       -0.06      2.28 o 
   0  16   2       35.02       46.55      2.53 o 
   1  16   2       26.62       27.12      2.35 o 
   2  16   2       31.38       32.41      2.65 o 
 -15   1   3      224.14      226.79      5.67 o 
 -14   1   3       75.49       89.14      2.47 o 
 -13   1   3       11.28       10.19      1.79 o 
 -12   1   3        0.86        5.27      1.95 o 
 -11   1   3       11.03       13.11      1.80 o 
 -10   1   3      124.27       96.32      2.19 o 
  -9   1   3     1599.65     1633.86     14.47 o 
  -8   1   3     2099.57     1882.88     33.01 o 
  -7   1   3      738.66      744.96     10.31 o 
  -6   1   3      620.45      543.74      6.64 o 
  -5   1   3     1375.58     1246.82     14.65 o 
  -4   1   3      533.42      499.31      5.21 o 
  -3   1   3     6028.25     5849.33     73.41 o 
  -2   1   3     4759.78     4949.08     59.33 o 
  -1   1   3     7289.38     7287.73     59.66 o 
   0   1   3      620.69      555.84      5.34 o 
   1   1   3     1824.16     1677.28     23.10 o 
   2   1   3     5623.75     5430.23     89.13 o 
   3   1   3       47.90       31.88      1.45 o 
   4   1   3     2360.95     2371.76     15.71 o 
   5   1   3     1527.24     1501.04     28.25 o 
   6   1   3      280.01      276.91      3.90 o 
   7   1   3       65.13       93.53      1.74 o 
   8   1   3      922.18      865.24     12.71 o 
   9   1   3        8.75       14.88      1.51 o 
  10   1   3      342.15      337.71      2.70 o 
  11   1   3        0.57        0.74      1.43 o 
  12   1   3      121.39      128.38      1.73 o 
  13   1   3       15.58       17.15      1.49 o 
  14   1   3       30.62       28.65      1.67 o 
 -15   2   3        0.88        3.41      2.16 o 
 -14   2   3       22.41       21.47      1.94 o 
 -13   2   3       39.92       36.75      1.97 o 
 -12   2   3       34.12       29.83      1.69 o 
 -11   2   3      519.67      582.28      7.54 o 
 -10   2   3      557.03      576.96     10.95 o 
  -9   2   3        0.10        6.31      2.14 o 
  -8   2   3     1001.87     1016.14      9.24 o 
  -7   2   3     1106.04     1042.66     10.20 o 
  -6   2   3     1707.41     1807.74     30.79 o 
  -5   2   3      986.02     1002.00      9.41 o 
  -4   2   3     1140.02     1154.85     14.25 o 
  -3   2   3     2633.94     2831.30     39.94 o 
  -2   2   3      245.20      232.28      4.29 o 
  -1   2   3     5699.56     5624.80    107.47 o 
   0   2   3     8343.76     8228.77     69.38 o 
   1   2   3        1.06        4.54      1.12 o 
   2   2   3      366.69      328.49      4.81 o 
   3   2   3     4245.45     4051.17     88.15 o 
   4   2   3    11144.62    11099.33    205.24 o 
   5   2   3        4.81        7.47      2.36 o 
   6   2   3      106.17       99.14      1.89 o 
   7   2   3       44.65       52.70      1.92 o 
   8   2   3       48.67       55.51      1.89 o 
   9   2   3      110.72      112.77      1.62 o 
  10   2   3      745.20      766.06      7.75 o 
  11   2   3      484.40      490.08      4.98 o 
  12   2   3        0.16        1.99      2.03 o 
  13   2   3      540.54      557.50      6.00 o 
  14   2   3      217.05      220.76      5.52 o 
 -15   3   3        2.48        1.99      2.11 o 
 -14   3   3       65.87       70.35      2.22 o 
 -13   3   3        0.36        0.72      1.52 o 
 -12   3   3       26.69       29.55      1.60 o 
 -11   3   3       96.61      110.45      1.99 o 
 -10   3   3      191.52      219.40      3.84 o 
  -9   3   3      299.09      343.08      6.80 o 
  -8   3   3       45.85       44.87      1.61 o 
  -7   3   3      131.72      122.83      1.93 o 
  -6   3   3      574.11      566.04      6.44 o 
  -5   3   3      451.42      367.43      6.73 o 
  -4   3   3      909.75      889.73     12.95 o 
  -3   3   3      735.59      610.93     14.05 o 
  -2   3   3     1354.07     1285.98     11.04 o 
  -1   3   3     8110.48     8280.13     79.31 o 
   0   3   3     4898.11     4896.57     50.49 o 
   1   3   3     5091.70     4989.68     77.46 o 
   2   3   3       89.86      107.39      2.23 o 
   3   3   3     2437.55     2490.64     24.27 o 
   4   3   3     1596.43     1593.55     14.85 o 
   5   3   3      203.34      251.96      4.80 o 
   6   3   3     2106.26     2167.17     22.60 o 
   7   3   3      264.58      254.35      5.93 o 
   8   3   3      211.36      239.41      3.86 o 
   9   3   3      249.02      233.50      4.29 o 
  10   3   3      138.47      160.93      2.35 o 
  11   3   3      302.57      283.12      3.20 o 
  12   3   3       28.55       34.06      1.62 o 
  13   3   3        4.12        3.55      1.62 o 
  14   3   3       33.21       29.61      1.70 o 
 -15   4   3       17.73       19.87      2.21 o 
 -14   4   3       82.59       76.79      2.61 o 
 -13   4   3      181.74      185.50      5.25 o 
 -12   4   3       61.96       83.21      2.04 o 
 -11   4   3        1.27        2.25      1.74 o 
 -10   4   3       71.76       63.59      1.97 o 
  -9   4   3      364.22      361.95      6.39 o 
  -8   4   3        1.86        8.08      1.69 o 
  -7   4   3     2510.64     2566.55     25.82 o 
  -6   4   3      861.01      871.18     12.11 o 
  -5   4   3       13.16       24.74      1.76 o 
  -4   4   3     1116.16     1184.66     23.86 o 
  -3   4   3      577.61      609.22      8.28 o 
  -2   4   3     2742.42     2711.83     53.59 o 
  -1   4   3      909.88      893.09      6.48 o 
   0   4   3     7831.07     8146.94    100.93 o 
   1   4   3      675.87      689.51     12.75 o 
   2   4   3     3057.94     3064.74     53.84 o 
   3   4   3     2144.81     2065.53     31.50 o 
   4   4   3      275.35      298.37      3.62 o 
   5   4   3     1260.66     1253.27     16.84 o 
   6   4   3      381.51      368.91      9.86 o 
   7   4   3      204.03      191.36      2.92 o 
   8   4   3      310.15      297.06      2.77 o 
   9   4   3      399.29      393.64      6.17 o 
  10   4   3      203.77      202.31      4.06 o 
  11   4   3        6.15        7.05      1.57 o 
  12   4   3      110.83      105.26      1.99 o 
  13   4   3      119.58      107.93      2.26 o 
  14   4   3       17.57       17.68      1.90 o 
 -14   5   3        6.10        6.09      2.03 o 
 -13   5   3       97.65       98.75      2.64 o 
 -12   5   3      249.27      277.54      5.36 o 
 -11   5   3       18.49       17.10      1.82 o 
 -10   5   3      860.46      937.27     19.10 o 
  -9   5   3     1127.55     1131.50     13.78 o 
  -8   5   3       42.29       39.01      1.53 o 
  -7   5   3      443.09      438.56      3.22 o 
  -6   5   3        0.81        5.95      1.71 o 
  -5   5   3        2.06        3.25      1.57 o 
  -4   5   3     1566.63     1489.45     27.73 o 
  -3   5   3      228.95      210.81      8.11 o 
  -2   5   3     1765.97     1803.43     14.13 o 
  -1   5   3       10.37       17.02      2.18 o 
   0   5   3     2246.14     2234.79     25.31 o 
   1   5   3      856.13      828.85     16.01 o 
   2   5   3      453.56      406.90      7.18 o 
   3   5   3     3385.19     3033.31     81.27 o 
   4   5   3      362.70      308.35      5.41 o 
   5   5   3      212.92      184.35      5.13 o 
   6   5   3      419.75      454.04     12.95 o 
   7   5   3      177.53      190.74      2.85 o 
   8   5   3      429.41      432.64      6.95 o 
   9   5   3      158.07      155.35      3.10 o 
  10   5   3        0.81        3.78      1.76 o 
  11   5   3      479.75      489.66      6.85 o 
  12   5   3      337.59      337.41      5.94 o 
  13   5   3       65.86       72.88      1.97 o 
 -14   6   3       43.13       38.56      2.24 o 
 -13   6   3       51.65       47.98      2.06 o 
 -12   6   3       78.55       75.80      2.86 o 
 -11   6   3       29.79       36.85      1.81 o 
 -10   6   3      253.35      267.17      6.52 o 
  -9   6   3      105.24       95.20      2.31 o 
  -8   6   3      685.06      666.39     10.97 o 
  -7   6   3      533.74      530.19      5.37 o 
  -6   6   3       98.99       86.44      2.61 o 
  -5   6   3      149.58      158.60      3.93 o 
  -4   6   3     1640.77     1587.93     32.41 o 
  -3   6   3     2187.84     2374.25     22.96 o 
  -2   6   3     1575.84     1505.38     24.12 o 
  -1   6   3     2106.79     2084.75     47.78 o 
   0   6   3      809.47      803.11     10.83 o 
   1   6   3      509.26      560.39      6.68 o 
   2   6   3      419.35      406.61      6.48 o 
   3   6   3     3259.30     3196.48     45.41 o 
   4   6   3       39.93       40.30      2.23 o 
   5   6   3      602.26      581.32     13.30 o 
   6   6   3      601.98      640.39     12.86 o 
   7   6   3       74.57       85.98      2.27 o 
   8   6   3      207.33      224.83      5.42 o 
   9   6   3      132.72      140.71      4.95 o 
  10   6   3       43.43       48.81      2.77 o 
  11   6   3       15.73       19.64      2.06 o 
  12   6   3       22.62       27.13      1.79 o 
  13   6   3       51.37       48.41      1.78 o 
 -14   7   3       83.25       72.04      3.80 o 
 -13   7   3       53.19       54.65      2.10 o 
 -12   7   3        9.68       13.99      1.84 o 
 -11   7   3      218.85      250.27      6.44 o 
 -10   7   3       18.07       25.59      1.56 o 
  -9   7   3        0.15        6.11      1.60 o 
  -8   7   3       59.51       68.25      2.25 o 
  -7   7   3       39.25       49.44      1.60 o 
  -6   7   3        1.03        6.27      2.14 o 
  -5   7   3      158.70      173.16      4.66 o 
  -4   7   3        0.47        5.94      1.65 o 
  -3   7   3      256.20      265.07      5.17 o 
  -2   7   3        1.51        7.63      1.71 o 
  -1   7   3        0.50        4.58      1.84 o 
   0   7   3      462.55      448.62      9.22 o 
   1   7   3       40.03       47.65      1.89 o 
   2   7   3       23.36       23.80      1.74 o 
   3   7   3     1633.52     1503.53     36.11 o 
   4   7   3        6.59        9.61      1.95 o 
   5   7   3      175.55      203.32      3.48 o 
   6   7   3      386.09      377.84     16.71 o 
   7   7   3       93.80      106.75      5.03 o 
   8   7   3       71.34       63.72      1.85 o 
   9   7   3        0.06        1.04      1.51 o 
  10   7   3      188.39      206.03      5.41 o 
  11   7   3       20.66       22.24      2.09 o 
  12   7   3        0.09        3.22      1.97 o 
  13   7   3       69.79       71.57      3.21 o 
 -13   8   3       25.68       25.62      2.10 o 
 -12   8   3      102.81      116.43      2.83 o 
 -11   8   3       54.96       64.96      2.14 o 
 -10   8   3       48.25       37.51      1.76 o 
  -9   8   3      162.29      156.00      3.38 o 
  -8   8   3      391.63      382.21      7.36 o 
  -7   8   3      663.42      614.45     13.35 o 
  -6   8   3      174.58      176.01      3.16 o 
  -5   8   3      400.04      413.66      5.89 o 
  -4   8   3      378.91      349.69      5.41 o 
  -3   8   3       52.65       51.49      1.84 o 
  -2   8   3      151.28      174.34      3.53 o 
  -1   8   3      687.42      693.83     16.55 o 
   0   8   3       31.50       25.09      1.91 o 
   1   8   3     1239.01     1262.64     19.74 o 
   2   8   3      107.49      116.22      2.17 o 
   3   8   3     2454.39     2414.04     39.22 o 
   4   8   3     1388.66     1388.41     27.50 o 
   5   8   3      730.05      764.16     17.47 o 
   6   8   3       44.35       42.08      1.99 o 
   7   8   3      341.76      356.70      7.99 o 
   8   8   3       59.00       64.70      2.94 o 
   9   8   3      189.68      183.68      4.83 o 
  10   8   3       43.72       41.29      1.90 o 
  11   8   3       80.38       76.53      3.47 o 
  12   8   3       21.73       25.32      2.13 o 
 -12   9   3      134.53      133.10      2.66 o 
 -11   9   3        0.02        0.20      1.82 o 
 -10   9   3      380.58      384.81      6.68 o 
  -9   9   3      360.35      361.86     11.52 o 
  -8   9   3        7.26       11.32      1.72 o 
  -7   9   3       29.47       25.39      1.90 o 
  -6   9   3        2.26        3.38      1.71 o 
  -5   9   3      144.34      179.85      4.13 o 
  -4   9   3      158.79      158.06      2.71 o 
  -3   9   3        0.27        1.44      1.95 o 
  -2   9   3      205.27      208.78      3.83 o 
  -1   9   3       58.56       58.21      1.99 o 
   0   9   3      664.27      658.39     12.29 o 
   1   9   3        8.97        9.97      1.93 o 
   2   9   3      605.07      550.60      9.72 o 
   3   9   3        8.50       16.40      2.70 o 
   4   9   3      160.72      144.90      2.55 o 
   5   9   3       62.72       58.83      1.68 o 
   6   9   3       67.79       71.01      2.06 o 
   7   9   3       30.49       38.07      3.16 o 
   8   9   3       92.94      106.15      3.42 o 
   9   9   3       90.81       99.32      2.71 o 
  10   9   3       16.36       14.33      1.83 o 
  11   9   3       18.10       16.85      1.99 o 
  12   9   3      132.50      119.58      2.33 o 
 -12  10   3      157.58      141.79      5.07 o 
 -11  10   3        0.51        1.03      2.13 o 
 -10  10   3      185.58      185.43      2.95 o 
  -9  10   3       69.35       69.37      2.00 o 
  -8  10   3        3.08        3.86      1.61 o 
  -7  10   3      258.78      250.85      5.48 o 
  -6  10   3       27.70       39.28      1.97 o 
  -5  10   3       97.80      123.14      4.70 o 
  -4  10   3      524.43      562.41     10.08 o 
  -3  10   3      365.85      405.40      8.27 o 
  -2  10   3     1154.53     1143.67     32.50 o 
  -1  10   3       21.00       32.00      2.04 o 
   0  10   3     1054.71     1096.45     20.67 o 
   1  10   3       52.06       45.31      1.77 o 
   2  10   3        2.37        6.32      1.80 o 
   3  10   3      350.36      337.54      2.44 o 
   4  10   3       25.10       23.54      1.57 o 
   5  10   3      204.56      197.90      6.64 o 
   6  10   3       52.84       46.29      2.01 o 
   7  10   3      178.65      181.77      5.69 o 
   8  10   3       27.44       32.27      2.20 o 
   9  10   3       46.09       45.33      2.74 o 
  10  10   3       76.24       82.04      2.34 o 
  11  10   3        0.91        4.38      2.29 o 
 -11  11   3       28.44       18.15      2.05 o 
 -10  11   3       16.22       17.36      1.94 o 
  -9  11   3        4.54        1.41      1.74 o 
  -8  11   3      178.21      171.61      6.62 o 
  -7  11   3      237.24      222.82      5.18 o 
  -6  11   3       55.27       55.64      1.98 o 
  -5  11   3      275.13      278.21      4.01 o 
  -4  11   3      128.42      140.25      3.11 o 
  -3  11   3        0.69        2.59      2.01 o 
  -2  11   3        0.19        1.97      1.76 o 
  -1  11   3       16.46       12.71      2.25 o 
   0  11   3        1.28        9.33      1.98 o 
   1  11   3      236.47      243.13      4.72 o 
   2  11   3       78.56       83.05      3.42 o 
   3  11   3        0.06        2.05      1.47 o 
   4  11   3        7.98        8.87      1.80 o 
   5  11   3      159.22      161.75      3.51 o 
   6  11   3      291.27      315.32     10.15 o 
   7  11   3      599.58      604.01     24.32 o 
   8  11   3        0.81        1.51      1.71 o 
   9  11   3       35.27       44.71      2.03 o 
  10  11   3       21.93       20.93      2.35 o 
 -10  12   3        0.02        1.33      2.14 o 
  -9  12   3       37.96       36.25      1.92 o 
  -8  12   3      106.14       91.15      2.14 o 
  -7  12   3        2.73        5.47      1.89 o 
  -6  12   3       66.12       68.51      1.70 o 
  -5  12   3      134.32      142.53      3.31 o 
  -4  12   3      119.33      119.49      4.77 o 
  -3  12   3      304.05      281.73      5.32 o 
  -2  12   3      465.28      493.40     10.31 o 
  -1  12   3      267.34      278.52      7.61 o 
   0  12   3      299.33      303.73      7.75 o 
   1  12   3       47.35       50.66      1.88 o 
   2  12   3       47.61       46.69      1.88 o 
   3  12   3      172.12      160.50      2.90 o 
   4  12   3      304.69      274.93      4.41 o 
   5  12   3       58.94       63.32      1.68 o 
   6  12   3        5.79        8.37      2.39 o 
   7  12   3      156.48      163.10      6.83 o 
   8  12   3        5.74        8.28      2.03 o 
   9  12   3       17.25       14.37      2.04 o 
  -9  13   3      103.84       84.09      2.65 o 
  -8  13   3      340.02      318.60      6.29 o 
  -7  13   3       67.25       63.71      2.13 o 
  -6  13   3      162.58      154.95      3.87 o 
  -5  13   3       38.38       52.80      2.08 o 
  -4  13   3      199.12      196.62      4.63 o 
  -3  13   3      387.62      384.58      9.41 o 
  -2  13   3      598.19      596.51     17.85 o 
  -1  13   3      629.74      640.99     10.30 o 
   0  13   3        7.59       11.56      1.62 o 
   1  13   3      328.07      348.78      6.69 o 
   2  13   3      593.32      596.89     13.96 o 
   3  13   3       51.03       43.04      1.79 o 
   4  13   3      326.02      331.33      7.32 o 
   5  13   3       10.25       10.20      2.14 o 
   6  13   3       72.35       58.79      2.04 o 
   7  13   3        0.10        0.70      1.92 o 
   8  13   3      191.27      174.27      4.20 o 
  -7  14   3       41.33       39.42      2.23 o 
  -6  14   3       70.63       65.40      2.15 o 
  -5  14   3       21.16       21.47      1.93 o 
  -4  14   3        0.20       -0.49      2.02 o 
  -3  14   3        3.12        2.10      2.71 o 
  -2  14   3      451.18      441.34     12.57 o 
  -1  14   3       18.06       22.92      1.88 o 
   0  14   3        0.25       -0.51      1.96 o 
   1  14   3        3.69        2.48      1.68 o 
   2  14   3        0.10        0.58      1.72 o 
   3  14   3        0.17        2.05      1.87 o 
   4  14   3        0.03        1.15      1.76 o 
   5  14   3      107.84       94.52      3.53 o 
   6  14   3       47.09       44.54      2.48 o 
   7  14   3       18.09       15.41      2.55 o 
  -5  15   3        0.55        4.34      1.93 o 
  -4  15   3       15.69       10.00      1.99 o 
  -3  15   3      212.82      196.78      6.55 o 
  -2  15   3       60.94       59.03      2.32 o 
  -1  15   3      161.17      132.09      8.03 o 
   0  15   3       47.34       46.06      2.00 o 
   1  15   3       17.14       19.12      1.92 o 
   2  15   3       56.58       58.60      2.90 o 
   3  15   3        1.00        3.60      2.20 o 
   4  15   3        2.36        0.56      1.79 o 
   5  15   3        1.87       -1.27      2.25 o 
  -2  16   3       48.00       35.92      3.25 o 
  -1  16   3        3.59        5.74      2.13 o 
   0  16   3      146.47      121.10      4.44 o 
   1  16   3       18.25       19.63      2.30 o 
 -15   0   4      304.81      325.47     10.47 o 
 -14   0   4        3.59        9.27      2.92 o 
 -13   0   4      223.06      230.08      9.86 o 
 -12   0   4        1.91        5.37      2.59 o 
 -11   0   4      968.29      975.55     16.91 o 
 -10   0   4       42.73       54.79      3.15 o 
  -9   0   4      497.92      541.34      8.75 o 
  -8   0   4      914.74      858.19     11.71 o 
  -7   0   4     1877.52     1919.28      8.63 o 
  -6   0   4     6089.18     6173.76    175.91 o 
  -5   0   4      826.51      838.73     13.24 o 
  -4   0   4     1981.61     1740.69     20.05 o 
  -3   0   4     1369.50     1559.01     40.06 o 
  -2   0   4     4948.72     4348.98     29.52 o 
  -1   0   4    13828.71    13950.04     99.34 o 
   0   0   4       13.74       18.65      2.71 o 
   1   0   4     1443.88     1298.66     11.22 o 
   2   0   4     4746.98     4694.46     35.01 o 
   3   0   4       28.92       51.90      2.06 o 
   4   0   4      696.13      665.71     14.59 o 
   5   0   4     6454.39     6800.34    123.44 o 
   6   0   4     6103.92     5962.03    112.17 o 
   7   0   4       54.61       69.91      2.39 o 
   8   0   4      838.10      935.79     18.51 o 
   9   0   4      180.78      143.14      7.03 o 
  10   0   4      576.13      527.24      7.88 o 
  11   0   4      189.09      165.01      7.07 o 
  12   0   4      568.98      607.18      4.70 o 
  13   0   4        7.02       14.85      2.60 o 
  14   0   4        3.80        6.79      3.24 o 
 -15   1   4        0.49        3.41      2.00 o 
 -14   1   4      109.21      105.26      3.26 o 
 -13   1   4      416.22      398.75      8.01 o 
 -12   1   4       15.55       21.56      2.00 o 
 -11   1   4       12.01       15.42      1.89 o 
 -10   1   4      275.07      285.25      4.03 o 
  -9   1   4     1137.67     1185.26     21.28 o 
  -8   1   4      134.23      138.64      2.20 o 
  -7   1   4     1692.71     1768.50     23.66 o 
  -6   1   4     4900.57     4920.39     54.65 o 
  -5   1   4       73.84       99.34      2.09 o 
  -4   1   4      375.74      342.71      2.56 o 
  -3   1   4     5669.30     5514.91     42.78 o 
  -2   1   4      231.92      186.78      2.83 o 
  -1   1   4     1683.50     1565.32     10.49 o 
   0   1   4      627.56      640.23      5.65 o 
   1   1   4     4356.86     4215.22     28.18 o 
   2   1   4     1172.90     1071.42      8.86 o 
   3   1   4     1445.72     1315.74     18.02 o 
   4   1   4       29.05       29.30      1.81 o 
   5   1   4        6.93       13.29      1.69 o 
   6   1   4        2.71        8.52      1.54 o 
   7   1   4      286.74      268.57      7.59 o 
   8   1   4       82.02       83.32      1.84 o 
   9   1   4      365.13      361.06      4.00 o 
  10   1   4       50.94       64.10      1.69 o 
  11   1   4       36.67       44.47      1.61 o 
  12   1   4      129.32      132.31      2.64 o 
  13   1   4       21.46       18.48      1.81 o 
  14   1   4       10.16       11.45      1.80 o 
 -15   2   4      193.22      171.41      6.11 o 
 -14   2   4        1.15        4.40      1.87 o 
 -13   2   4        2.68        1.94      1.83 o 
 -12   2   4      198.04      198.26      3.97 o 
 -11   2   4        0.19        0.22      1.82 o 
 -10   2   4      298.42      309.14      4.64 o 
  -9   2   4       10.67       19.09      1.79 o 
  -8   2   4     3225.89     3242.71     47.09 o 
  -7   2   4       81.57       74.27      1.95 o 
  -6   2   4      301.03      276.20      2.82 o 
  -5   2   4     6008.43     6468.85     64.14 o 
  -4   2   4      245.32      239.91      2.71 o 
  -3   2   4     1650.65     1649.61     30.83 o 
  -2   2   4      324.52      325.53      2.98 o 
  -1   2   4      100.81       76.14      1.63 o 
   0   2   4      387.67      397.77      3.21 o 
   1   2   4      280.55      256.14      2.50 o 
   2   2   4      235.33      240.53      2.05 o 
   3   2   4       93.21      120.47      2.90 o 
   4   2   4      306.78      295.46      3.69 o 
   5   2   4       32.99       38.77      1.62 o 
   6   2   4      324.89      305.84      2.67 o 
   7   2   4      152.19      163.61      3.16 o 
   8   2   4      756.15      730.24     12.88 o 
   9   2   4      597.11      609.28      9.55 o 
  10   2   4      437.95      442.63      3.40 o 
  11   2   4       88.22       99.64      1.96 o 
  12   2   4      124.50      123.23      2.09 o 
  13   2   4       81.81       96.15      1.72 o 
  14   2   4       16.61       11.41      1.67 o 
 -15   3   4       13.99       20.82      1.97 o 
 -14   3   4      239.70      244.20      4.89 o 
 -13   3   4      100.68       86.25      2.74 o 
 -12   3   4      261.96      281.41      4.77 o 
 -11   3   4       27.80       30.49      2.67 o 
 -10   3   4      122.05      127.91      3.75 o 
  -9   3   4      521.45      523.60      9.67 o 
  -8   3   4        0.01        4.87      1.83 o 
  -7   3   4      585.32      496.91      5.40 o 
  -6   3   4       16.77       21.17      1.75 o 
  -5   3   4        0.99        4.60      1.76 o 
  -4   3   4       97.19       92.90      2.80 o 
  -3   3   4     3406.70     3372.07     41.03 o 
  -2   3   4     1848.35     1831.75     18.75 o 
  -1   3   4     2385.58     2329.40     42.49 o 
   0   3   4      130.04      131.41      2.85 o 
   1   3   4       25.33       48.83      1.74 o 
   2   3   4      801.07      759.77      8.67 o 
   3   3   4       89.64       67.64      1.86 o 
   4   3   4      929.11      939.97     12.92 o 
   5   3   4      786.02      678.39     10.66 o 
   6   3   4      615.97      608.42     13.98 o 
   7   3   4      884.04      838.86     18.95 o 
   8   3   4      428.62      427.97      3.57 o 
   9   3   4       27.31       31.44      1.50 o 
  10   3   4       47.86       46.59      1.70 o 
  11   3   4       85.59       83.92      2.08 o 
  12   3   4       41.21       36.58      1.59 o 
  13   3   4      185.57      176.77      4.01 o 
  14   3   4       85.40       75.67      2.21 o 
 -15   4   4      206.35      180.78      3.08 o 
 -14   4   4       13.70        8.45      1.87 o 
 -13   4   4        2.16        8.31      1.85 o 
 -12   4   4       51.21       53.11      1.92 o 
 -11   4   4      132.89      139.73      3.45 o 
 -10   4   4      225.30      210.93      4.49 o 
  -9   4   4        3.38        9.35      1.81 o 
  -8   4   4      814.56      901.05     11.79 o 
  -7   4   4       52.00       54.06      1.72 o 
  -6   4   4      832.84      875.60     11.39 o 
  -5   4   4      990.17      966.19     16.22 o 
  -4   4   4     1022.26     1034.71     19.22 o 
  -3   4   4     1344.47     1366.96     18.38 o 
  -2   4   4     1909.09     1626.97     55.43 o 
  -1   4   4     1608.56     1533.76     23.15 o 
   0   4   4      393.13      373.23      3.63 o 
   1   4   4     2519.66     2659.73     46.05 o 
   2   4   4     1036.79      952.23     15.04 o 
   3   4   4      246.32      318.66      4.40 o 
   4   4   4      599.89      595.94      7.41 o 
   5   4   4      257.30      244.76      5.12 o 
   6   4   4     2236.60     2057.76     24.35 o 
   7   4   4      125.08      129.00      2.51 o 
   8   4   4        0.16        2.98      1.44 o 
   9   4   4      230.34      250.17      2.44 o 
  10   4   4       32.76       29.56      2.22 o 
  11   4   4      308.93      306.91      3.66 o 
  12   4   4       65.93       60.02      2.01 o 
  13   4   4        1.60        3.08      1.95 o 
 -14   5   4       29.47       31.26      2.05 o 
 -13   5   4       26.01       28.59      2.00 o 
 -12   5   4       79.01       82.07      2.44 o 
 -11   5   4       40.51       46.48      2.02 o 
 -10   5   4      107.54      125.39      3.00 o 
  -9   5   4      159.68      170.34      2.86 o 
  -8   5   4       76.90       81.47      1.70 o 
  -7   5   4      742.47      800.18     12.57 o 
  -6   5   4        0.06        6.82      1.72 o 
  -5   5   4       10.74       27.46      1.70 o 
  -4   5   4     1036.09      987.92     18.54 o 
  -3   5   4       37.08       41.29      1.90 o 
  -2   5   4        4.06        4.44      1.87 o 
  -1   5   4      595.01      631.35      9.04 o 
   0   5   4     2303.37     2535.59     40.64 o 
   1   5   4     4113.86     4314.96     79.69 o 
   2   5   4      338.56      379.67      7.38 o 
   3   5   4     1034.00      957.77     15.07 o 
   4   5   4       10.29        6.92      1.48 o 
   5   5   4      478.12      500.00      9.63 o 
   6   5   4      188.92      192.66      4.29 o 
   7   5   4      637.20      682.70     12.50 o 
   8   5   4      402.17      416.02      5.10 o 
   9   5   4        0.14        6.20      1.88 o 
  10   5   4        3.46        4.83      1.75 o 
  11   5   4        4.17        6.20      1.72 o 
  12   5   4       50.17       55.42      1.76 o 
  13   5   4        1.17        1.35      1.78 o 
 -14   6   4       14.11       13.07      2.28 o 
 -13   6   4        2.48        5.02      1.78 o 
 -12   6   4      123.16      122.98      3.65 o 
 -11   6   4      278.36      287.32      6.55 o 
 -10   6   4       78.07       83.36      1.62 o 
  -9   6   4      106.26      130.16      2.63 o 
  -8   6   4        7.43        5.28      1.55 o 
  -7   6   4       18.92       32.25      1.81 o 
  -6   6   4     1453.88     1360.03     40.03 o 
  -5   6   4      930.62      929.69     13.44 o 
  -4   6   4       48.84       71.04      2.19 o 
  -3   6   4       39.08       48.57      2.16 o 
  -2   6   4      247.32      264.35      5.09 o 
  -1   6   4      135.46      152.75      3.13 o 
   0   6   4      328.21      276.87      4.64 o 
   1   6   4     3927.91     3927.18     61.81 o 
   2   6   4      233.46      231.79      5.12 o 
   3   6   4     1811.53     1725.66     44.00 o 
   4   6   4      547.05      556.23      9.97 o 
   5   6   4     1662.40     1614.22     54.03 o 
   6   6   4      504.95      527.72     12.19 o 
   7   6   4        9.61        7.20      1.85 o 
   8   6   4       88.32      104.53      2.10 o 
   9   6   4        0.39        2.78      3.25 o 
  10   6   4      500.28      522.41     11.52 o 
  11   6   4      140.56      139.75      3.82 o 
  12   6   4       97.70      100.58      2.90 o 
  13   6   4      103.35      109.37      3.84 o 
 -14   7   4       49.84       45.57      2.93 o 
 -13   7   4       29.25       26.00      2.05 o 
 -12   7   4      135.11      133.45      4.30 o 
 -11   7   4      109.17      112.09      2.73 o 
 -10   7   4      311.92      307.07      6.76 o 
  -9   7   4        5.86        8.34      1.74 o 
  -8   7   4      166.80      192.26      4.23 o 
  -7   7   4      303.17      285.01      6.09 o 
  -6   7   4      305.69      277.62      5.69 o 
  -5   7   4       92.54      107.08      2.69 o 
  -4   7   4       62.86       67.44      2.14 o 
  -3   7   4     1597.55     1672.29     39.51 o 
  -2   7   4     5501.08     5810.17    126.50 o 
  -1   7   4      503.37      549.55     14.56 o 
   0   7   4     3680.47     3733.54     36.93 o 
   1   7   4      246.37      233.00      3.54 o 
   2   7   4      392.50      413.86      8.39 o 
   3   7   4        0.13        0.04      1.74 o 
   4   7   4     1154.83     1069.53     27.25 o 
   5   7   4     5813.85     5750.85    164.65 o 
   6   7   4     1105.54     1123.14     24.26 o 
   7   7   4     2264.55     2221.77     42.26 o 
   8   7   4      133.96      138.36      2.51 o 
   9   7   4       27.71       33.20      3.52 o 
  10   7   4       80.60       77.56      2.32 o 
  11   7   4        0.11        1.16      1.93 o 
  12   7   4       32.61       31.08      1.95 o 
 -13   8   4       39.39       33.96      1.95 o 
 -12   8   4       39.04       36.01      1.80 o 
 -11   8   4       11.59       14.85      1.74 o 
 -10   8   4       52.91       60.68      1.82 o 
  -9   8   4      177.62      175.49      3.05 o 
  -8   8   4      515.14      534.18      9.16 o 
  -7   8   4      831.39      803.03     13.69 o 
  -6   8   4      226.32      219.60      6.82 o 
  -5   8   4     1510.44     1470.36     21.53 o 
  -4   8   4       80.89       98.21      2.27 o 
  -3   8   4      342.26      348.44      4.15 o 
  -2   8   4     1399.01     1496.41     19.68 o 
  -1   8   4      108.82      111.23      2.45 o 
   0   8   4     2571.72     2577.82     58.57 o 
   1   8   4        2.59        8.09      1.93 o 
   2   8   4     2926.94     2982.52     52.67 o 
   3   8   4      210.13      178.69      3.57 o 
   4   8   4        0.46        5.02      1.60 o 
   5   8   4       73.68       78.49      2.57 o 
   6   8   4      170.68      182.45      4.63 o 
   7   8   4       20.41       23.58      1.62 o 
   8   8   4      274.11      286.62      6.95 o 
   9   8   4       42.19       45.70      2.21 o 
  10   8   4        7.19       14.62      2.59 o 
  11   8   4       14.27       16.76      2.09 o 
  12   8   4        4.47        5.10      1.66 o 
 -12   9   4      105.40      105.08      3.79 o 
 -11   9   4       15.54       13.20      1.77 o 
 -10   9   4        5.30        7.55      1.77 o 
  -9   9   4        0.39        4.26      1.50 o 
  -8   9   4        1.17        4.93      1.92 o 
  -7   9   4      167.84      140.41      4.41 o 
  -6   9   4      160.05      143.28      4.21 o 
  -5   9   4       55.07       52.71      1.93 o 
  -4   9   4      339.67      343.61      3.89 o 
  -3   9   4       16.69       18.74      2.03 o 
  -2   9   4      186.30      199.13      2.91 o 
  -1   9   4       22.96       24.92      1.97 o 
   0   9   4      101.79       89.16      2.55 o 
   1   9   4        1.57        4.89      1.67 o 
   2   9   4      487.83      488.54      8.90 o 
   3   9   4       26.08       27.74      1.81 o 
   4   9   4       52.47       60.93      2.83 o 
   5   9   4      206.90      201.39      6.11 o 
   6   9   4       44.86       50.77      2.19 o 
   7   9   4       65.07       76.57      3.53 o 
   8   9   4        0.60        3.67      1.87 o 
   9   9   4      365.63      381.33     11.32 o 
  10   9   4       27.40       25.11      2.45 o 
  11   9   4       91.75       85.15      4.53 o 
 -12  10   4        2.45        4.93      1.96 o 
 -11  10   4       63.30       55.73      1.98 o 
 -10  10   4      317.59      320.32      4.21 o 
  -9  10   4       37.08       49.39      1.98 o 
  -8  10   4      134.41      142.84      2.85 o 
  -7  10   4        1.42        1.88      1.58 o 
  -6  10   4      173.36      172.78      3.60 o 
  -5  10   4      147.57      147.03      2.08 o 
  -4  10   4      350.40      394.58      8.14 o 
  -3  10   4      385.45      426.61     12.14 o 
  -2  10   4      566.76      587.88     17.79 o 
  -1  10   4     1406.75     1416.08     33.60 o 
   0  10   4        6.98        7.26      1.65 o 
   1  10   4      322.03      318.30      6.65 o 
   2  10   4       21.25       27.22      1.80 o 
   3  10   4       49.37       51.47      1.77 o 
   4  10   4       21.30       25.98      1.80 o 
   5  10   4      664.01      613.01     10.96 o 
   6  10   4     1317.39     1311.72     31.64 o 
   7  10   4        7.95        9.72      1.80 o 
   8  10   4      101.84       84.89      2.14 o 
   9  10   4       97.19       98.62      5.34 o 
  10  10   4        0.21        1.69      1.89 o 
  11  10   4       13.27       14.38      2.03 o 
 -11  11   4       12.80       12.56      1.89 o 
 -10  11   4       26.18       25.87      1.82 o 
  -9  11   4        0.24        0.16      1.84 o 
  -8  11   4       85.41       80.26      2.03 o 
  -7  11   4       85.15       95.25      2.20 o 
  -6  11   4      615.21      577.38     12.31 o 
  -5  11   4        0.45       -1.88      1.88 o 
  -4  11   4       69.28       65.96      2.26 o 
  -3  11   4      287.14      307.90      8.97 o 
  -2  11   4      229.78      232.16      5.80 o 
  -1  11   4      127.51      137.08      3.53 o 
   0  11   4       70.97       71.62      2.06 o 
   1  11   4      528.27      539.69     14.14 o 
   2  11   4      270.81      260.66      6.36 o 
   3  11   4       17.43       31.40      1.66 o 
   4  11   4       92.51       85.53      3.61 o 
   5  11   4       70.19       63.90      3.80 o 
   6  11   4       50.72       49.64      1.78 o 
   7  11   4      311.48      302.71      9.73 o 
   8  11   4        2.48        3.53      1.87 o 
   9  11   4        5.08       10.98      2.09 o 
  10  11   4        1.87        5.63      1.97 o 
 -10  12   4      158.91      145.33      3.36 o 
  -9  12   4        0.57       -0.69      1.97 o 
  -8  12   4       52.73       53.48      1.83 o 
  -7  12   4        6.63        8.62      1.74 o 
  -6  12   4        1.75        4.10      1.71 o 
  -5  12   4       15.04       15.14      1.80 o 
  -4  12   4       16.66       19.78      2.10 o 
  -3  12   4      128.35      114.58     14.13 o 
  -2  12   4       42.71       36.34      1.68 o 
  -1  12   4       37.37       43.86      2.01 o 
   0  12   4      430.51      447.36      9.43 o 
   1  12   4      137.46      135.56      4.85 o 
   2  12   4      195.45      201.25      5.39 o 
   3  12   4      112.71      120.32      2.89 o 
   4  12   4       13.19       12.50      1.78 o 
   5  12   4       10.25       11.76      1.75 o 
   6  12   4       98.79      111.01      3.98 o 
   7  12   4       43.44       44.04      2.68 o 
   8  12   4       11.50       10.21      2.41 o 
   9  12   4       34.84       26.06      2.13 o 
  -9  13   4      159.44      151.70      3.45 o 
  -8  13   4        2.14        5.17      2.12 o 
  -7  13   4        0.76        1.96      1.64 o 
  -6  13   4        4.12        5.42      1.63 o 
  -5  13   4       15.07       20.00      1.69 o 
  -4  13   4        1.07       -1.25      2.31 o 
  -3  13   4       34.97       46.33      2.83 o 
  -2  13   4      339.28      328.05      9.83 o 
  -1  13   4        3.68        6.83      1.77 o 
   0  13   4       15.73       15.46      1.66 o 
   1  13   4       99.04       96.97      2.25 o 
   2  13   4       86.88       86.73      3.18 o 
   3  13   4       49.71       48.97      2.17 o 
   4  13   4       18.65       26.61      1.90 o 
   5  13   4       25.47       29.53      2.79 o 
   6  13   4      127.25      122.00      2.36 o 
   7  13   4        7.54        7.30      1.97 o 
   8  13   4        6.65        6.35      2.03 o 
  -7  14   4        8.02        9.51      1.97 o 
  -6  14   4       24.24       22.25      2.33 o 
  -5  14   4       69.50       58.14      2.67 o 
  -4  14   4        2.04        4.45      2.13 o 
  -3  14   4      126.72      123.53      2.43 o 
  -2  14   4        0.09       -2.06      2.06 o 
  -1  14   4      256.18      248.97      6.43 o 
   0  14   4       32.38       42.35      2.20 o 
   1  14   4        3.99        8.40      2.03 o 
   2  14   4       10.70        9.71      1.76 o 
   3  14   4        4.50        5.90      2.18 o 
   4  14   4       76.64       71.99      3.28 o 
   5  14   4       58.92       55.29      1.98 o 
   6  14   4      172.22      146.32      4.41 o 
  -5  15   4        0.53        4.21      2.16 o 
  -4  15   4      346.32      308.15      5.30 o 
  -3  15   4        1.62        2.01      2.11 o 
  -2  15   4      124.25      117.64      4.20 o 
  -1  15   4      152.92      143.63      5.94 o 
   0  15   4       75.78       67.77      2.20 o 
   1  15   4      216.99      202.31      4.20 o 
   2  15   4        2.90        2.70      1.87 o 
   3  15   4      138.72      135.99      4.35 o 
   4  15   4        0.70        1.84      2.18 o 
 -15   1   5       90.67       90.99      2.75 o 
 -14   1   5        2.33        1.04      2.00 o 
 -13   1   5       63.58       76.98      2.14 o 
 -12   1   5      827.39      868.07     15.46 o 
 -11   1   5      443.97      413.72      6.82 o 
 -10   1   5      730.02      728.44     12.12 o 
  -9   1   5        0.05        2.11      1.88 o 
  -8   1   5        5.04        8.19      1.91 o 
  -7   1   5       94.95       73.62      2.01 o 
  -6   1   5      675.91      662.07      5.35 o 
  -5   1   5     3954.69     4183.72     56.71 o 
  -4   1   5     2713.48     2701.53     31.78 o 
  -3   1   5     6279.37     6299.79     68.00 o 
  -2   1   5      424.89      448.10      3.59 o 
  -1   1   5     1292.57     1231.85     11.25 o 
   0   1   5     4632.90     4414.40     33.20 o 
   1   1   5     2882.11     2839.07     21.06 o 
   2   1   5     1640.69     1472.95     16.89 o 
   3   1   5      789.90      943.61      9.70 o 
   4   1   5      270.39      283.16      3.62 o 
   5   1   5      171.66      181.55      1.95 o 
   6   1   5       11.50       10.87      1.79 o 
   7   1   5       40.84       35.22      1.61 o 
   8   1   5       18.55       15.03      1.73 o 
   9   1   5      666.06      660.01      6.02 o 
  10   1   5      124.31      131.08      2.89 o 
  11   1   5       54.58       58.87      1.63 o 
  12   1   5        5.11        6.22      1.77 o 
  13   1   5      233.36      232.97      4.35 o 
  14   1   5        0.05        3.36      2.21 o 
 -15   2   5      152.96      137.08      2.72 o 
 -14   2   5       29.29       42.89      1.85 o 
 -13   2   5      140.93      158.71      3.86 o 
 -12   2   5      252.54      231.17      2.85 o 
 -11   2   5      292.74      313.21      8.65 o 
 -10   2   5       46.58       44.69      2.17 o 
  -9   2   5     2389.97     2429.08     40.92 o 
  -8   2   5     2438.83     2335.46     36.65 o 
  -7   2   5     2890.97     3041.95     27.33 o 
  -6   2   5     1200.52     1249.07     18.22 o 
  -5   2   5      332.06      363.17      3.06 o 
  -4   2   5     1255.67     1293.44     17.16 o 
  -3   2   5      795.58      744.15     10.12 o 
  -2   2   5     3105.25     3128.85     37.20 o 
  -1   2   5     3194.78     3120.90     28.29 o 
   0   2   5     6709.77     6659.93     57.01 o 
   1   2   5    27353.99    29965.41    422.28 o 
   2   2   5      206.38      227.28      2.39 o 
   3   2   5     3236.73     3294.60     40.36 o 
   4   2   5      142.38      127.64      3.43 o 
   5   2   5      233.02      276.54      2.75 o 
   6   2   5        2.68        2.63      1.71 o 
   7   2   5      189.99      193.17      2.73 o 
   8   2   5     4497.47     4418.86     62.67 o 
   9   2   5        2.49        3.95      1.42 o 
  10   2   5     1319.67     1295.83     13.69 o 
  11   2   5      153.90      166.61      1.90 o 
  12   2   5      331.78      328.25      4.73 o 
  13   2   5       19.11       18.57      1.54 o 
 -15   3   5        2.01        1.76      2.23 o 
 -14   3   5        7.76       11.98      2.01 o 
 -13   3   5       86.46       85.09      2.15 o 
 -12   3   5      127.09      138.57      3.93 o 
 -11   3   5      201.05      204.57      6.34 o 
 -10   3   5       45.80       51.73      2.13 o 
  -9   3   5       13.03       13.38      1.75 o 
  -8   3   5      981.78     1013.84     15.10 o 
  -7   3   5      247.95      209.86      2.39 o 
  -6   3   5      213.84      226.61      4.96 o 
  -5   3   5      928.88      881.48     10.50 o 
  -4   3   5      243.17      231.15      4.10 o 
  -3   3   5      285.68      299.88      3.23 o 
  -2   3   5       18.86       17.63      1.69 o 
  -1   3   5       40.13       56.43      2.14 o 
   0   3   5     2832.13     3241.10     44.97 o 
   1   3   5     3194.95     3399.87     24.69 o 
   2   3   5        1.36        3.21      1.49 o 
   3   3   5      359.55      412.65      4.73 o 
   4   3   5      212.01      195.86      3.05 o 
   5   3   5      549.25      591.39     11.85 o 
   6   3   5      405.46      397.40      4.62 o 
   7   3   5       65.88       60.91      1.68 o 
   8   3   5      383.13      370.14      5.43 o 
   9   3   5      236.81      257.77      3.47 o 
  10   3   5        3.98        4.67      1.73 o 
  11   3   5       90.60       81.22      1.73 o 
  12   3   5        2.70       11.57      1.75 o 
  13   3   5       39.70       35.70      1.96 o 
 -15   4   5      111.72       91.51      4.92 o 
 -14   4   5        5.37        4.80      2.09 o 
 -13   4   5      231.64      222.25      6.98 o 
 -12   4   5        4.89        8.44      1.75 o 
 -11   4   5      135.27      139.69      3.37 o 
 -10   4   5       48.67       58.57      2.02 o 
  -9   4   5      144.97      148.28      2.69 o 
  -8   4   5      405.41      398.75      6.06 o 
  -7   4   5       23.42       26.24      1.86 o 
  -6   4   5       20.70       28.11      1.50 o 
  -5   4   5       38.09       61.17      1.71 o 
  -4   4   5     1628.08     1503.85     30.14 o 
  -3   4   5      941.61      977.64     20.50 o 
  -2   4   5     2783.66     2868.06     56.50 o 
  -1   4   5      103.68       89.40      3.42 o 
   0   4   5     1015.19     1046.76     13.17 o 
   1   4   5       57.82       80.03      1.83 o 
   2   4   5        1.50        0.94      1.58 o 
   3   4   5     1467.68     1501.14     22.09 o 
   4   4   5       57.42       52.58      1.46 o 
   5   4   5     3325.31     3140.66     53.02 o 
   6   4   5       50.12       47.39      1.48 o 
   7   4   5       94.88       91.54      1.74 o 
   8   4   5      680.66      638.45     11.35 o 
   9   4   5       79.04       80.76      1.67 o 
  10   4   5       64.50       51.97      1.58 o 
  11   4   5      128.31      139.85      3.57 o 
  12   4   5      200.28      213.60      3.59 o 
  13   4   5       17.19       18.54      1.78 o 
 -14   5   5        2.37        2.57      2.17 o 
 -13   5   5        2.69       10.07      2.55 o 
 -12   5   5      340.84      376.43     12.59 o 
 -11   5   5      189.89      185.26      4.67 o 
 -10   5   5      135.72      149.88      3.80 o 
  -9   5   5      224.27      214.52      4.43 o 
  -8   5   5     1328.32     1355.16     19.59 o 
  -7   5   5     2898.64     2754.83     34.45 o 
  -6   5   5      412.55      389.07      7.44 o 
  -5   5   5        0.93        4.55      1.72 o 
  -4   5   5        6.76        6.96      1.86 o 
  -3   5   5      279.02      295.63      3.43 o 
  -2   5   5      144.77      149.47      3.91 o 
  -1   5   5     1641.44     1545.56     21.45 o 
   0   5   5    11652.29    12105.20    116.18 o 
   1   5   5      651.18      618.70     13.66 o 
   2   5   5     3442.14     3307.32     80.68 o 
   3   5   5      325.93      349.44      4.32 o 
   4   5   5        4.73        7.13      1.69 o 
   5   5   5     1033.23      963.44     24.52 o 
   6   5   5      124.19      106.51      2.30 o 
   7   5   5      887.48      836.46     16.31 o 
   8   5   5      352.91      362.90      9.49 o 
   9   5   5     1055.73     1042.47     22.75 o 
  10   5   5       40.35       41.72      1.76 o 
  11   5   5       29.36       28.94      1.65 o 
  12   5   5       42.46       40.07      1.87 o 
  13   5   5      155.27      154.73      4.47 o 
 -14   6   5        0.04       -0.83      2.23 o 
 -13   6   5       87.28       98.66      3.20 o 
 -12   6   5      209.77      207.55      5.47 o 
 -11   6   5       68.64       72.15      1.79 o 
 -10   6   5      769.67      789.30     15.62 o 
  -9   6   5        6.36       12.13      1.61 o 
  -8   6   5        1.20        3.37      1.36 o 
  -7   6   5      415.87      438.78      6.39 o 
  -6   6   5      581.00      611.12     14.70 o 
  -5   6   5      966.61      973.29     21.60 o 
  -4   6   5      936.15      982.18     18.16 o 
  -3   6   5      623.56      663.24      8.35 o 
  -2   6   5      253.63      261.05      4.69 o 
  -1   6   5       28.81       29.64      1.93 o 
   0   6   5     1108.61     1154.63     11.87 o 
   1   6   5      245.29      233.07      3.31 o 
   2   6   5      114.63      135.83      3.49 o 
   3   6   5      403.11      388.05      8.30 o 
   4   6   5      240.90      257.76      5.97 o 
   5   6   5      129.30      161.12      4.06 o 
   6   6   5      273.90      300.02      7.53 o 
   7   6   5       42.13       41.06      1.55 o 
   8   6   5       78.84       78.58      3.12 o 
   9   6   5      208.39      230.30      6.59 o 
  10   6   5       41.19       47.92      1.71 o 
  11   6   5      108.25      107.89      2.26 o 
  12   6   5       34.86       39.44      1.95 o 
 -13   7   5        1.69        0.73      1.99 o 
 -12   7   5        1.34        2.95      1.64 o 
 -11   7   5        0.06        2.52      1.52 o 
 -10   7   5       38.84       46.69      1.71 o 
  -9   7   5       96.20       88.42      1.66 o 
  -8   7   5      167.79      182.87      3.10 o 
  -7   7   5      106.55       89.36      2.13 o 
  -6   7   5      659.27      715.70     13.69 o 
  -5   7   5      112.21      120.30      3.00 o 
  -4   7   5        1.30        5.29      1.73 o 
  -3   7   5     1568.57     1617.24     25.78 o 
  -2   7   5      745.85      809.71     11.60 o 
  -1   7   5     1082.18     1101.15     13.04 o 
   0   7   5       91.42       61.68      1.92 o 
   1   7   5      401.68      417.84      8.33 o 
   2   7   5      415.25      396.19      8.54 o 
   3   7   5      339.36      318.25      9.71 o 
   4   7   5     2346.85     2304.71     79.93 o 
   5   7   5      365.57      383.34     10.16 o 
   6   7   5       72.05       70.71      1.93 o 
   7   7   5       27.60       31.77      2.22 o 
   8   7   5        6.17        5.31      1.84 o 
   9   7   5       31.52       42.19      1.93 o 
  10   7   5       41.20       49.49      1.70 o 
  11   7   5      106.44      117.45      1.91 o 
  12   7   5        1.39        2.89      1.87 o 
 -13   8   5       57.38       51.18      2.75 o 
 -12   8   5      167.35      151.01      3.85 o 
 -11   8   5      138.12      130.52      2.98 o 
 -10   8   5      551.12      537.50      9.91 o 
  -9   8   5      171.60      178.49      3.38 o 
  -8   8   5      138.20      142.62      3.03 o 
  -7   8   5       18.86       16.72      1.60 o 
  -6   8   5      410.07      422.99      5.33 o 
  -5   8   5       96.14       96.00      3.27 o 
  -4   8   5      437.07      458.19      9.68 o 
  -3   8   5     1340.40     1387.31     19.37 o 
  -2   8   5      244.37      257.63      6.60 o 
  -1   8   5      258.24      274.25      2.91 o 
   0   8   5     2517.28     2610.35     35.69 o 
   1   8   5     3866.84     3937.64     74.86 o 
   2   8   5        4.02        3.39      1.93 o 
   3   8   5        4.42        6.90      1.77 o 
   4   8   5      102.54      102.78      2.95 o 
   5   8   5      507.56      497.38     14.88 o 
   6   8   5       67.86       84.12      2.86 o 
   7   8   5      258.72      276.61     10.46 o 
   8   8   5      142.40      128.44      2.77 o 
   9   8   5        1.74        3.72      2.00 o 
  10   8   5       64.74       53.22      2.72 o 
  11   8   5      109.02       98.51      2.68 o 
  12   8   5      203.44      197.25      7.01 o 
 -12   9   5      100.69       95.73      2.98 o 
 -11   9   5       35.96       36.10      1.79 o 
 -10   9   5       26.25       25.36      1.71 o 
  -9   9   5        7.26       10.54      1.81 o 
  -8   9   5      380.63      407.38      5.13 o 
  -7   9   5       11.38       13.11      1.52 o 
  -6   9   5        0.07        0.34      1.82 o 
  -5   9   5        0.46        1.42      1.80 o 
  -4   9   5      611.44      615.69     14.28 o 
  -3   9   5        3.25        4.51      1.85 o 
  -2   9   5      317.80      306.20      6.87 o 
  -1   9   5      804.63      850.67     11.67 o 
   0   9   5        1.75        5.56      1.61 o 
   1   9   5        2.15        6.74      1.79 o 
   2   9   5      803.42      782.84     16.60 o 
   3   9   5      480.96      459.92      7.57 o 
   4   9   5        0.24        4.38      1.88 o 
   5   9   5      131.28      143.65      3.23 o 
   6   9   5      313.47      317.51      7.95 o 
   7   9   5       61.41       55.79      1.70 o 
   8   9   5       44.50       41.14      1.82 o 
   9   9   5      670.14      646.57     18.74 o 
  10   9   5        2.36        8.00      2.49 o 
  11   9   5       17.34       11.69      2.04 o 
 -12  10   5       86.36       72.81      2.28 o 
 -11  10   5        2.47        4.38      1.83 o 
 -10  10   5       35.76       36.26      1.98 o 
  -9  10   5      157.11      164.83      2.04 o 
  -8  10   5       88.39       99.50      1.92 o 
  -7  10   5      269.33      280.98      6.06 o 
  -6  10   5      316.08      338.06      4.44 o 
  -5  10   5      129.25      132.86      2.01 o 
  -4  10   5       13.13       17.30      2.14 o 
  -3  10   5      158.98      150.67      5.41 o 
  -2  10   5      434.02      427.76      9.99 o 
  -1  10   5       75.19       89.23      2.04 o 
   0  10   5        0.11        2.90      1.59 o 
   1  10   5        7.67       17.23      4.17 o 
   2  10   5      130.72      133.79      2.32 o 
   3  10   5      158.95      161.57      2.78 o 
   4  10   5       54.19       67.40      4.04 o 
   5  10   5        4.75        9.12      1.60 o 
   6  10   5       23.15       30.10      2.16 o 
   7  10   5       87.76       87.74      2.26 o 
   8  10   5       69.41       74.37      3.68 o 
   9  10   5       89.83       95.16      4.23 o 
  10  10   5        6.32       12.40      2.27 o 
 -11  11   5       65.12       53.27      1.85 o 
 -10  11   5        0.01        2.16      2.02 o 
  -9  11   5       66.38       63.00      1.92 o 
  -8  11   5        0.60        3.46      1.73 o 
  -7  11   5        8.21       11.30      1.67 o 
  -6  11   5       48.22       51.13      2.18 o 
  -5  11   5      345.99      335.88      7.19 o 
  -4  11   5      132.10      129.14      3.60 o 
  -3  11   5      318.02      325.89      6.83 o 
  -2  11   5     1452.94     1571.38     28.42 o 
  -1  11   5      169.23      176.99      4.24 o 
   0  11   5       16.14       23.24      1.69 o 
   1  11   5        0.03       -0.55      1.67 o 
   2  11   5      418.63      411.22     10.68 o 
   3  11   5       75.55       83.10      1.75 o 
   4  11   5      982.48      993.04     20.05 o 
   5  11   5      212.57      219.58      3.60 o 
   6  11   5      181.01      182.91      6.03 o 
   7  11   5       20.99       27.21      2.45 o 
   8  11   5      181.64      175.78      4.27 o 
   9  11   5        6.30        5.50      1.95 o 
 -10  12   5       12.44        7.00      2.08 o 
  -9  12   5      344.32      315.25      8.82 o 
  -8  12   5      154.18      173.53      3.72 o 
  -7  12   5       14.07       14.22      1.70 o 
  -6  12   5      455.66      447.64      8.84 o 
  -5  12   5       30.53       38.30      1.89 o 
  -4  12   5      124.91      124.34      2.44 o 
  -3  12   5        7.16       10.89      1.99 o 
  -2  12   5      457.17      493.63     12.96 o 
  -1  12   5       63.20       72.29      1.95 o 
   0  12   5      213.62      226.29      4.97 o 
   1  12   5      816.50      782.02     17.53 o 
   2  12   5        0.11       -0.24      2.20 o 
   3  12   5      153.03      156.67      4.25 o 
   4  12   5       23.59       26.51      1.79 o 
   5  12   5       89.11       87.48      3.10 o 
   6  12   5        1.30        6.74      1.63 o 
   7  12   5      221.92      207.59      3.57 o 
   8  12   5      190.11      165.65      6.10 o 
  -9  13   5       55.01       45.81      2.42 o 
  -8  13   5        3.18        6.14      2.11 o 
  -7  13   5       30.84       31.15      1.96 o 
  -6  13   5        6.43       13.41      1.75 o 
  -5  13   5      153.87      146.51      2.72 o 
  -4  13   5       37.82       35.97      1.85 o 
  -3  13   5       26.35       30.32      1.95 o 
  -2  13   5       54.12       61.17      2.01 o 
  -1  13   5       58.39       70.70      2.01 o 
   0  13   5      160.84      166.64      3.98 o 
   1  13   5        3.39        1.71      1.81 o 
   2  13   5       15.84       17.32      1.76 o 
   3  13   5      172.32      172.49      7.06 o 
   4  13   5        5.55        3.87      1.71 o 
   5  13   5        1.64        3.73      1.68 o 
   6  13   5       58.33       54.78      2.34 o 
   7  13   5        0.62        0.95      2.34 o 
  -7  14   5       27.87       27.24      2.36 o 
  -6  14   5        0.01        0.23      1.92 o 
  -5  14   5       79.21       71.11      2.31 o 
  -4  14   5       92.31       87.21      2.98 o 
  -3  14   5       39.39       43.54      2.25 o 
  -2  14   5      121.04       99.76      4.35 o 
  -1  14   5        4.49       12.50      2.09 o 
   0  14   5        1.02        2.88      2.21 o 
   1  14   5        5.42        4.74      2.34 o 
   2  14   5       55.36       51.00      1.98 o 
   3  14   5      186.77      169.61      3.94 o 
   4  14   5        7.98       15.01      2.16 o 
   5  14   5      183.59      168.66      7.97 o 
   6  14   5      127.16      110.97      5.15 o 
  -5  15   5        7.00        6.95      1.80 o 
  -4  15   5        1.82        0.89      1.82 o 
  -3  15   5       22.53       22.08      2.19 o 
  -2  15   5        2.59        5.49      1.89 o 
  -1  15   5       41.31       46.36      2.45 o 
   0  15   5       39.17       34.83      3.10 o 
   1  15   5        1.11       -0.48      2.06 o 
   2  15   5       11.95       12.37      1.94 o 
   3  15   5       22.85       19.00      2.00 o 
 -15   0   6        2.32        4.68      3.89 o 
 -14   0   6      237.33      212.98      5.26 o 
 -13   0   6      237.37      220.99      6.32 o 
 -12   0   6      385.32      395.64     15.82 o 
 -11   0   6      550.80      498.45     14.94 o 
 -10   0   6      147.76      134.45      5.67 o 
  -9   0   6      734.55      787.69     30.05 o 
  -8   0   6       70.34       63.37      3.50 o 
  -7   0   6     1607.03     1376.41     46.36 o 
  -6   0   6     1029.89      890.70      9.80 o 
  -5   0   6     1071.30      859.49     16.96 o 
  -4   0   6    11983.59    12091.03    201.94 o 
  -3   0   6      646.08      683.86     13.04 o 
  -2   0   6       70.74       50.33      2.02 o 
  -1   0   6     2217.72     2254.74     26.79 o 
   0   0   6     3075.41     3089.26     21.29 o 
   1   0   6      711.94      793.15      7.47 o 
   2   0   6     4549.65     4593.08     95.90 o 
   3   0   6     4726.82     4205.82     78.81 o 
   4   0   6      837.21      742.36     41.67 o 
   5   0   6     3510.19     3554.56      8.70 o 
   6   0   6      546.57      570.34     15.74 o 
   7   0   6       19.41       20.32      2.81 o 
   8   0   6     1943.50     2043.36     54.04 o 
   9   0   6      475.37      478.88      3.70 o 
  10   0   6        8.88       18.67      5.45 o 
  11   0   6        8.83       14.12      2.10 o 
  12   0   6      861.42      815.52     11.33 o 
  13   0   6       15.72       22.10      2.16 o 
 -15   1   6       37.21       35.85      2.32 o 
 -14   1   6        2.36        9.76      2.18 o 
 -13   1   6       25.80       21.06      2.24 o 
 -12   1   6        5.75       16.28      1.95 o 
 -11   1   6       50.16       57.42      1.85 o 
 -10   1   6      180.57      203.17      2.25 o 
  -9   1   6     1734.86     1726.81     23.30 o 
  -8   1   6        9.87       12.97      1.80 o 
  -7   1   6       41.45       55.80      1.83 o 
  -6   1   6      251.45      242.70      4.12 o 
  -5   1   6     2000.37     2071.42     34.69 o 
  -4   1   6       99.38      116.32      2.89 o 
  -3   1   6        8.81       11.17      1.82 o 
  -2   1   6      378.77      420.93      3.08 o 
  -1   1   6     1640.15     1514.77     15.40 o 
   0   1   6      495.99      546.11      2.86 o 
   1   1   6        6.88        4.19      1.44 o 
   2   1   6      902.85      808.06      8.25 o 
   3   1   6     1870.06     1828.00     14.87 o 
   4   1   6     1999.35     1886.46     32.76 o 
   5   1   6     1600.66     1520.33      9.95 o 
   6   1   6       58.16       55.50      1.51 o 
   7   1   6      682.49      689.08      7.86 o 
   8   1   6       21.67       27.28      1.98 o 
   9   1   6      268.12      279.50      3.77 o 
  10   1   6      499.38      525.61      7.25 o 
  11   1   6      229.09      243.49      3.45 o 
  12   1   6       66.45       79.63      1.95 o 
  13   1   6        0.05       -0.18      1.69 o 
 -15   2   6       10.77       11.21      2.42 o 
 -14   2   6       91.13       79.68      2.38 o 
 -13   2   6      234.37      230.19      4.60 o 
 -12   2   6       65.87       65.64      2.17 o 
 -11   2   6      674.61      657.75      9.88 o 
 -10   2   6      176.19      200.03      2.41 o 
  -9   2   6      278.13      288.80      4.57 o 
  -8   2   6      885.16      914.15     11.42 o 
  -7   2   6      178.78      185.43      2.54 o 
  -6   2   6      125.37      118.70      2.04 o 
  -5   2   6       26.34       28.21      1.71 o 
  -4   2   6      116.17      100.67      1.95 o 
  -3   2   6     3033.56     3086.80     38.00 o 
  -2   2   6      190.58      240.46      3.01 o 
  -1   2   6      244.98      298.67      3.19 o 
   0   2   6        0.49        2.74      1.71 o 
   1   2   6     1184.23     1213.52      9.85 o 
   2   2   6      574.19      599.09     10.84 o 
   3   2   6      407.48      390.68      6.85 o 
   4   2   6      248.74      243.63      4.93 o 
   5   2   6        0.12        2.83      1.39 o 
   6   2   6      150.34      155.09      2.05 o 
   7   2   6      434.28      420.75      5.63 o 
   8   2   6      397.43      390.89      6.29 o 
   9   2   6      505.30      514.17      5.51 o 
  10   2   6        1.46        3.13      1.62 o 
  11   2   6       94.47       97.43      2.01 o 
  12   2   6        7.56       12.42      1.63 o 
  13   2   6       18.65       21.23      1.59 o 
 -15   3   6      290.92      271.41      6.18 o 
 -14   3   6        8.08        9.28      2.16 o 
 -13   3   6       16.17       13.58      1.88 o 
 -12   3   6      650.26      617.60     10.65 o 
 -11   3   6        0.04        1.84      1.99 o 
 -10   3   6      472.01      464.00      8.17 o 
  -9   3   6      783.71      741.01     14.09 o 
  -8   3   6      399.28      428.37      4.53 o 
  -7   3   6       50.45       43.03      1.77 o 
  -6   3   6      534.92      518.49      5.76 o 
  -5   3   6     5487.01     5403.02     97.29 o 
  -4   3   6      734.64      756.53     14.71 o 
  -3   3   6     1974.78     1993.07     27.83 o 
  -2   3   6     1318.13     1542.14     16.19 o 
  -1   3   6        8.15        3.60      1.50 o 
   0   3   6      317.06      330.80      4.61 o 
   1   3   6      559.66      577.33      7.50 o 
   2   3   6     3500.02     3525.22     39.23 o 
   3   3   6      173.81      189.82      3.24 o 
   4   3   6     2055.64     2038.94     28.03 o 
   5   3   6     1188.07     1161.69     13.73 o 
   6   3   6      918.01      907.98     10.79 o 
   7   3   6      308.88      292.91      6.10 o 
   8   3   6      236.88      234.20      3.31 o 
   9   3   6       25.18       25.32      1.60 o 
  10   3   6      148.98      146.94      1.84 o 
  11   3   6      363.43      350.26      3.41 o 
  12   3   6      607.24      583.10      6.95 o 
  13   3   6      176.22      170.87      2.97 o 
 -14   4   6       15.35       16.75      2.09 o 
 -13   4   6       57.99       37.06      1.84 o 
 -12   4   6       33.39       36.83      1.96 o 
 -11   4   6      116.13      152.41      3.86 o 
 -10   4   6      117.11      117.44      2.94 o 
  -9   4   6        1.86        0.88      1.64 o 
  -8   4   6     2637.51     2712.82     35.72 o 
  -7   4   6      216.47      220.77      3.40 o 
  -6   4   6     2534.88     2433.62     40.58 o 
  -5   4   6     1937.56     1937.14     45.79 o 
  -4   4   6     2889.17     2975.55     58.94 o 
  -3   4   6      323.11      320.73      4.17 o 
  -2   4   6      376.80      429.62      4.02 o 
  -1   4   6      300.65      259.48      4.29 o 
   0   4   6      213.13      211.12      2.79 o 
   1   4   6      847.22      793.40      9.68 o 
   2   4   6      399.98      432.09      4.14 o 
   3   4   6     4435.77     4279.45     59.39 o 
   4   4   6      732.53      667.30     12.42 o 
   5   4   6      254.82      255.84      4.42 o 
   6   4   6     1576.31     1537.45     29.75 o 
   7   4   6        4.67        3.20      1.47 o 
   8   4   6      292.21      304.17      3.70 o 
   9   4   6       92.04       83.26      2.08 o 
  10   4   6        2.76        3.50      1.40 o 
  11   4   6       74.03       82.36      1.83 o 
  12   4   6       47.25       45.65      2.08 o 
  13   4   6      148.69      153.11      3.87 o 
 -14   5   6       18.50       24.40      1.86 o 
 -13   5   6        3.92        6.66      1.94 o 
 -12   5   6       95.22      112.80      3.13 o 
 -11   5   6       59.24       74.39      1.89 o 
 -10   5   6      487.61      522.87     10.92 o 
  -9   5   6        6.25        9.67      1.67 o 
  -8   5   6      322.50      326.09      4.28 o 
  -7   5   6      197.21      195.11      2.07 o 
  -6   5   6      113.84      108.62      1.82 o 
  -5   5   6        0.01        3.29      1.75 o 
  -4   5   6      426.93      462.36      9.36 o 
  -3   5   6      366.41      379.73      5.43 o 
  -2   5   6        1.18        2.61      1.84 o 
  -1   5   6       49.54       60.83      2.08 o 
   0   5   6      214.34      244.54      3.76 o 
   1   5   6        4.58       10.99      1.37 o 
   2   5   6       73.59       54.58      1.42 o 
   3   5   6       77.00       69.16      2.00 o 
   4   5   6       32.81       33.72      1.45 o 
   5   5   6      182.62      171.23      3.71 o 
   6   5   6        1.67        3.68      1.41 o 
   7   5   6      156.41      153.42      3.72 o 
   8   5   6      363.32      358.19      9.52 o 
   9   5   6       18.40       16.94      1.42 o 
  10   5   6       51.33       52.14      1.80 o 
  11   5   6        2.48        4.34      1.65 o 
  12   5   6       59.78       70.27      2.07 o 
 -14   6   6       52.11       48.35      2.93 o 
 -13   6   6       19.61       17.22      1.94 o 
 -12   6   6      158.17      183.57      5.56 o 
 -11   6   6       17.44       17.97      1.70 o 
 -10   6   6       11.82       12.26      1.69 o 
  -9   6   6      278.25      278.10      5.58 o 
  -8   6   6      418.41      426.70      7.96 o 
  -7   6   6       36.73       33.03      1.54 o 
  -6   6   6       17.66       24.75      1.84 o 
  -5   6   6      613.44      621.07      8.71 o 
  -4   6   6     1082.27     1090.30     18.16 o 
  -3   6   6      778.19      823.83     17.22 o 
  -2   6   6      254.47      220.40      3.37 o 
  -1   6   6      249.94      277.95      3.90 o 
   0   6   6      817.02      828.52     13.58 o 
   1   6   6      201.26      178.49      3.46 o 
   2   6   6       13.33       14.60      1.62 o 
   3   6   6      457.81      475.89      9.37 o 
   4   6   6      425.56      403.74      6.99 o 
   5   6   6       24.25       28.78      2.18 o 
   6   6   6       72.28       86.54      2.88 o 
   7   6   6      890.03      882.90     13.91 o 
   8   6   6       61.20       56.88      2.53 o 
   9   6   6        0.13       -1.05      2.06 o 
  10   6   6        3.16        1.16      1.70 o 
  11   6   6       30.11       26.70      1.68 o 
  12   6   6       82.73       86.27      2.46 o 
 -13   7   6       40.09       34.46      2.61 o 
 -12   7   6       22.45       22.19      1.89 o 
 -11   7   6       11.81        9.10      1.66 o 
 -10   7   6      237.87      239.37      5.80 o 
  -9   7   6      515.83      491.57      6.36 o 
  -8   7   6      131.10      134.55      2.17 o 
  -7   7   6        7.31       13.88      1.50 o 
  -6   7   6     1842.55     1980.89     32.47 o 
  -5   7   6     2899.80     2924.09     48.38 o 
  -4   7   6      501.21      542.73      9.42 o 
  -3   7   6     1230.20     1265.44     26.23 o 
  -2   7   6       52.92       52.11      1.95 o 
  -1   7   6      791.39      812.53     12.59 o 
   0   7   6      161.31      172.50      8.81 o 
   1   7   6     2108.35     2055.87     49.24 o 
   2   7   6     2351.96     2235.27     36.85 o 
   3   7   6       77.45       90.86      2.85 o 
   4   7   6     2658.59     2618.68     69.41 o 
   5   7   6      164.78      161.69      3.81 o 
   6   7   6       59.00       62.38      2.17 o 
   7   7   6      116.03      119.53      2.51 o 
   8   7   6       45.56       42.59      1.58 o 
   9   7   6       58.09       62.41      1.86 o 
  10   7   6        7.37        7.79      1.70 o 
  11   7   6      263.88      239.03      5.19 o 
  12   7   6       24.81       27.83      2.63 o 
 -13   8   6        2.45        6.65      2.17 o 
 -12   8   6       31.97       27.10      1.94 o 
 -11   8   6       89.55       96.30      2.55 o 
 -10   8   6       67.57       74.86      2.48 o 
  -9   8   6      349.22      343.97      4.25 o 
  -8   8   6        3.31        4.29      1.56 o 
  -7   8   6       51.22       48.34      1.80 o 
  -6   8   6       93.48      100.32      2.17 o 
  -5   8   6        0.09        1.34      1.87 o 
  -4   8   6      125.17      158.15      4.10 o 
  -3   8   6      242.63      268.90      5.04 o 
  -2   8   6     1796.28     1963.84     27.32 o 
  -1   8   6        8.75       11.60      1.79 o 
   0   8   6      790.24      830.94     14.80 o 
   1   8   6      467.93      438.57     13.20 o 
   2   8   6      208.89      210.54      5.96 o 
   3   8   6        0.41        3.83      1.69 o 
   4   8   6      480.63      478.39     13.65 o 
   5   8   6       24.22       24.39      1.65 o 
   6   8   6       74.60       77.18      3.12 o 
   7   8   6       53.45       56.78      2.12 o 
   8   8   6        2.91       -1.53      1.82 o 
   9   8   6       28.10       29.72      1.64 o 
  10   8   6        2.65        2.26      1.59 o 
  11   8   6       55.81       58.62      2.05 o 
 -12   9   6        4.98        5.82      1.93 o 
 -11   9   6       66.66       74.01      1.85 o 
 -10   9   6      202.50      187.00      2.90 o 
  -9   9   6        8.80       13.82      1.54 o 
  -8   9   6      178.60      184.11      3.47 o 
  -7   9   6       72.68       85.81      2.24 o 
  -6   9   6      144.99      166.44      3.60 o 
  -5   9   6      156.63      168.27      4.32 o 
  -4   9   6     1545.85     1612.98     32.90 o 
  -3   9   6        5.31        6.04      1.83 o 
  -2   9   6      182.75      188.46      4.97 o 
  -1   9   6      169.73      167.31      3.58 o 
   0   9   6       91.29      101.17      3.49 o 
   1   9   6      394.17      367.34      6.30 o 
   2   9   6      103.04      114.95      2.78 o 
   3   9   6      398.17      379.49      7.45 o 
   4   9   6        4.66       10.64      1.68 o 
   5   9   6       29.72       31.31      1.98 o 
   6   9   6      363.51      401.06     10.08 o 
   7   9   6        7.76       10.24      1.61 o 
   8   9   6      459.16      466.07     14.05 o 
   9   9   6        5.17       10.08      1.83 o 
  10   9   6        0.03        3.62      2.09 o 
  11   9   6        0.34        7.67      6.94 o 
 -11  10   6        9.59        9.32      1.86 o 
 -10  10   6        4.44       13.14      1.81 o 
  -9  10   6       47.60       43.38      1.87 o 
  -8  10   6      225.98      242.28      6.47 o 
  -7  10   6       68.16       70.80      2.25 o 
  -6  10   6       85.64       93.99      1.97 o 
  -5  10   6       30.02       31.69      1.53 o 
  -4  10   6      278.61      291.93      5.03 o 
  -3  10   6       40.35       51.51      1.98 o 
  -2  10   6      492.38      499.20      9.86 o 
  -1  10   6      415.02      420.29      7.14 o 
   0  10   6       87.43       85.59      2.39 o 
   1  10   6      171.07      135.87     16.00 o 
   2  10   6      401.38      417.35      9.19 o 
   3  10   6      522.42      539.85     16.91 o 
   4  10   6       14.27       15.53      1.65 o 
   5  10   6       30.72       32.24      2.26 o 
   6  10   6        1.84        3.56      1.81 o 
   7  10   6      105.88       99.91      2.93 o 
   8  10   6      254.59      231.62      6.83 o 
   9  10   6      211.53      198.36      7.67 o 
  10  10   6        1.42        1.46      1.99 o 
 -11  11   6        8.97        7.45      2.06 o 
 -10  11   6       55.04       50.93      1.97 o 
  -9  11   6      192.15      186.13      3.09 o 
  -8  11   6        5.83        3.74      1.99 o 
  -7  11   6       22.45       23.68      1.98 o 
  -6  11   6      218.15      231.41      6.08 o 
  -5  11   6      338.88      334.19      7.77 o 
  -4  11   6        1.71       11.99      1.87 o 
  -3  11   6       38.58       31.73      2.01 o 
  -2  11   6       40.09       36.97      2.05 o 
  -1  11   6      123.38      126.30      2.49 o 
   0  11   6      137.56      134.25      2.60 o 
   1  11   6       46.46       48.75      2.36 o 
   2  11   6      481.45      457.86      7.74 o 
   3  11   6        3.32       10.69      2.98 o 
   4  11   6      189.16      184.47      4.55 o 
   5  11   6      143.32      150.86      4.30 o 
   6  11   6       23.67       26.19      1.84 o 
   7  11   6       85.00       79.84      2.46 o 
   8  11   6       29.17       34.23      2.43 o 
   9  11   6       35.81       31.17      1.70 o 
 -10  12   6       75.45       63.02      2.26 o 
  -9  12   6       13.68       17.26      2.06 o 
  -8  12   6       19.87       21.66      1.86 o 
  -7  12   6       54.68       61.52      1.87 o 
  -6  12   6       54.46       57.03      2.12 o 
  -5  12   6      223.25      243.48      6.00 o 
  -4  12   6       45.83       46.92      1.95 o 
  -3  12   6      256.21      266.83      5.58 o 
  -2  12   6      332.38      326.18      5.00 o 
  -1  12   6       31.85       26.34      1.93 o 
   0  12   6      564.59      522.26     15.85 o 
   1  12   6      319.67      318.48      4.89 o 
   2  12   6       13.98       15.37      1.90 o 
   3  12   6      158.09      153.99      4.72 o 
   4  12   6       16.21       20.01      1.88 o 
   5  12   6       16.52       19.03      2.36 o 
   6  12   6        0.03        3.69      1.80 o 
   7  12   6       18.36       24.05      2.91 o 
   8  12   6       13.08       12.49      2.03 o 
  -8  13   6        9.69       13.33      2.25 o 
  -7  13   6       14.90       20.02      2.15 o 
  -6  13   6        3.17        6.83      1.87 o 
  -5  13   6       59.52       58.65      2.03 o 
  -4  13   6      104.82      106.36      2.04 o 
  -3  13   6       44.19       44.27      3.51 o 
  -2  13   6       43.55       54.28      2.20 o 
  -1  13   6      150.03      134.61      4.97 o 
   0  13   6      215.52      210.48      4.35 o 
   1  13   6        6.61        7.16      1.76 o 
   2  13   6        5.11        7.73      1.83 o 
   3  13   6       11.69       11.85      1.67 o 
   4  13   6        0.39        3.34      1.95 o 
   5  13   6       10.88       15.07      2.03 o 
   6  13   6      261.79      238.60      8.09 o 
   7  13   6       10.69       13.39      1.87 o 
  -7  14   6      157.98      130.41      2.60 o 
  -6  14   6      108.97      101.58      2.44 o 
  -5  14   6      109.96      106.76      2.20 o 
  -4  14   6      193.38      183.42      3.71 o 
  -3  14   6        4.39        8.38      2.19 o 
  -2  14   6       70.19       72.15      2.96 o 
  -1  14   6        0.41        3.41      1.78 o 
   0  14   6      146.02      149.65      2.37 o 
   1  14   6       88.96       86.27      2.52 o 
   2  14   6      108.62       98.83      4.88 o 
   3  14   6      253.86      232.16      8.38 o 
   4  14   6        9.87       10.89      1.72 o 
   5  14   6        2.95        0.70      1.81 o 
  -4  15   6        8.13        6.32      1.91 o 
  -3  15   6       26.22       28.97      2.14 o 
  -2  15   6        0.02        2.36      1.88 o 
  -1  15   6        3.96        9.93      1.99 o 
   0  15   6       22.41       15.08      2.04 o 
   1  15   6        3.52        1.35      1.99 o 
   2  15   6       65.29       49.28      2.76 o 
 -15   1   7       94.64       93.21      3.48 o 
 -14   1   7       14.35       17.38      2.48 o 
 -13   1   7      256.41      269.31      3.80 o 
 -12   1   7        8.48       24.43      3.74 o 
 -11   1   7       50.94       61.04      2.31 o 
 -10   1   7        2.68        4.07      1.89 o 
  -9   1   7      638.06      626.89     15.19 o 
  -8   1   7       15.33       23.32      1.87 o 
  -7   1   7       60.83       57.76      1.73 o 
  -6   1   7        4.66        5.39      1.45 o 
  -5   1   7       60.30       61.09      1.54 o 
  -4   1   7       18.26       33.40      2.50 o 
  -3   1   7     6053.67     5939.70     58.84 o 
  -2   1   7      197.14      234.87      1.98 o 
  -1   1   7      962.43      848.21      8.51 o 
   0   1   7      188.41      242.81      2.18 o 
   1   1   7     3789.67     3968.50     34.39 o 
   2   1   7       20.34       22.14      1.21 o 
   3   1   7      415.23      374.82      7.17 o 
   4   1   7      197.25      211.22      3.38 o 
   5   1   7        0.33        0.66      1.43 o 
   6   1   7      166.82      159.23      2.07 o 
   7   1   7      407.32      395.70      4.42 o 
   8   1   7     1203.19     1175.95     16.59 o 
   9   1   7       21.97       28.32      1.71 o 
  10   1   7       14.31       10.93      1.52 o 
  11   1   7      274.56      283.46      6.63 o 
  12   1   7      226.04      221.94      4.84 o 
  13   1   7        3.74        4.08      1.73 o 
 -15   2   7       89.23       70.86      2.97 o 
 -14   2   7       28.53       29.20      2.84 o 
 -13   2   7      141.28      129.37      3.61 o 
 -12   2   7     1861.27     1874.37     43.01 o 
 -11   2   7      211.72      197.47      4.41 o 
 -10   2   7      419.33      460.70      8.86 o 
  -9   2   7      335.50      318.98      5.61 o 
  -8   2   7       94.99       89.84      2.25 o 
  -7   2   7       29.46       28.61      1.96 o 
  -6   2   7     1392.83     1367.52     22.08 o 
  -5   2   7     2032.84     2024.66     19.67 o 
  -4   2   7      594.29      473.54      9.57 o 
  -3   2   7     4181.75     4145.99     55.02 o 
  -2   2   7    11383.49    11798.27     84.64 o 
  -1   2   7       35.76       67.26      1.44 o 
   0   2   7      126.00      137.62      2.22 o 
   1   2   7       25.43       19.34      1.31 o 
   2   2   7      150.17      141.73      2.25 o 
   3   2   7      103.39       87.01      2.21 o 
   4   2   7     1147.24     1168.54     16.67 o 
   5   2   7     1855.87     1827.98     25.24 o 
   6   2   7       40.03       40.88      1.65 o 
   7   2   7      327.30      323.88      4.35 o 
   8   2   7      559.95      593.35      7.36 o 
   9   2   7      248.87      238.30      4.98 o 
  10   2   7      100.02      101.47      1.72 o 
  11   2   7       34.23       40.64      1.81 o 
  12   2   7       58.93       67.15      1.95 o 
  13   2   7       29.72       29.77      1.81 o 
 -14   3   7       15.02       17.95      2.02 o 
 -13   3   7        0.15       -1.91      2.06 o 
 -12   3   7       38.77       31.74      2.11 o 
 -11   3   7        0.09        2.14      2.31 o 
 -10   3   7       11.93       15.50      1.74 o 
  -9   3   7       93.26       83.58      1.77 o 
  -8   3   7      115.49      147.10      1.99 o 
  -7   3   7       30.96       27.19      1.60 o 
  -6   3   7      391.07      401.62      5.85 o 
  -5   3   7      548.95      499.89      7.07 o 
  -4   3   7      306.99      358.38      5.88 o 
  -3   3   7      553.77      491.89      7.52 o 
  -2   3   7     1576.39     1612.46     21.05 o 
  -1   3   7      106.84       87.47      1.92 o 
   0   3   7       23.38        6.52      1.36 o 
   1   3   7      130.88      150.06      7.75 o 
   2   3   7      422.29      421.39      6.63 o 
   3   3   7       65.85       52.21      1.92 o 
   4   3   7      563.08      536.13     10.55 o 
   5   3   7     1195.43     1148.35     25.23 o 
   6   3   7      955.22      968.04     14.98 o 
   7   3   7      845.81      821.21      6.99 o 
   8   3   7       60.75       73.59      2.11 o 
   9   3   7      270.46      263.28      2.20 o 
  10   3   7       21.18       24.42      1.89 o 
  11   3   7       10.67       13.61      1.64 o 
  12   3   7       63.14       56.32      1.86 o 
  13   3   7       20.72       15.99      3.15 o 
 -14   4   7        0.85        1.87      2.24 o 
 -13   4   7       14.25       17.73      2.00 o 
 -12   4   7      169.85      162.62      3.81 o 
 -11   4   7      340.47      329.65      6.08 o 
 -10   4   7        8.16        8.69      1.85 o 
  -9   4   7       61.36       62.44      2.02 o 
  -8   4   7      281.76      323.33      4.02 o 
  -7   4   7      600.37      540.90      7.78 o 
  -6   4   7        0.60        3.73      1.69 o 
  -5   4   7       10.00       12.17      1.59 o 
  -4   4   7        7.78       11.99      1.79 o 
  -3   4   7      149.04      140.38      2.07 o 
  -2   4   7      280.80      339.00      2.42 o 
  -1   4   7     2741.46     2769.85     33.88 o 
   0   4   7      615.84      606.22      6.21 o 
   1   4   7      295.77      255.31      2.52 o 
   2   4   7      370.02      369.51      7.60 o 
   3   4   7       25.19       38.57      1.65 o 
   4   4   7       24.80       21.71      1.32 o 
   5   4   7      588.59      551.72      7.39 o 
   6   4   7       11.30       14.85      1.36 o 
   7   4   7      330.71      299.60      5.64 o 
   8   4   7      188.69      189.96      1.99 o 
   9   4   7      134.80      133.27      3.25 o 
  10   4   7        7.29        9.54      1.67 o 
  11   4   7       10.34        6.54      1.69 o 
  12   4   7        6.58        8.68      1.92 o 
 -14   5   7      119.62      106.42      3.66 o 
 -13   5   7      148.72      157.91      6.20 o 
 -12   5   7        6.05        9.80      1.90 o 
 -11   5   7      381.28      406.09     11.64 o 
 -10   5   7      277.61      257.80      7.14 o 
  -9   5   7       30.81       24.32      2.00 o 
  -8   5   7       59.24       71.91      1.64 o 
  -7   5   7      332.15      289.64      4.60 o 
  -6   5   7      180.24      162.81      3.47 o 
  -5   5   7     1118.80     1107.50     23.07 o 
  -4   5   7     2134.06     2222.00     43.06 o 
  -3   5   7     2522.80     2614.89     32.15 o 
  -2   5   7     1315.22     1351.47     20.94 o 
  -1   5   7     1119.40     1174.35     18.11 o 
   0   5   7        8.55        7.48      1.42 o 
   1   5   7        0.69        2.83      1.44 o 
   2   5   7     1168.37     1158.52     14.87 o 
   3   5   7      100.82      103.95      2.14 o 
   4   5   7      258.79      291.99      4.07 o 
   5   5   7      363.30      406.90      8.35 o 
   6   5   7      571.74      575.36      8.73 o 
   7   5   7      324.54      303.83      6.42 o 
   8   5   7       75.05       72.84      2.06 o 
   9   5   7       27.46       29.37      1.70 o 
  10   5   7       67.53       65.32      2.87 o 
  11   5   7      125.16      120.14      3.71 o 
  12   5   7       60.47       57.98      2.49 o 
 -14   6   7       12.84       11.54      2.41 o 
 -13   6   7       34.52       37.08      2.72 o 
 -12   6   7       43.09       49.69      1.73 o 
 -11   6   7       42.29       36.39      1.67 o 
 -10   6   7      192.49      179.78      5.14 o 
  -9   6   7       13.34       10.63      1.55 o 
  -8   6   7      132.57      124.22      1.85 o 
  -7   6   7      114.52       98.38      2.13 o 
  -6   6   7       47.64       44.07      1.80 o 
  -5   6   7       20.54       23.75      2.08 o 
  -4   6   7     3204.05     3415.67     59.48 o 
  -3   6   7      632.95      632.00      7.24 o 
  -2   6   7     4669.22     4850.51     61.88 o 
  -1   6   7      389.41      379.39      8.95 o 
   0   6   7      147.99      172.54      2.66 o 
   1   6   7        1.70        5.34      1.73 o 
   2   6   7      763.97      755.47     13.85 o 
   3   6   7      943.13      909.27     17.70 o 
   4   6   7      398.38      389.59      8.03 o 
   5   6   7      626.18      615.41     13.83 o 
   6   6   7     1240.33     1268.07     25.84 o 
   7   6   7        5.08        3.34      1.45 o 
   8   6   7      850.97      838.13     21.83 o 
   9   6   7      100.91      105.41      2.69 o 
  10   6   7       20.00       22.72      2.27 o 
  11   6   7        0.27       -0.08      1.78 o 
  12   6   7        0.99        3.60      1.83 o 
 -13   7   7       13.26       16.95      2.16 o 
 -12   7   7        0.11        0.78      1.88 o 
 -11   7   7       19.30       25.82      1.83 o 
 -10   7   7       14.60       20.66      1.74 o 
  -9   7   7      131.32      155.21      2.73 o 
  -8   7   7       85.81       82.71      1.77 o 
  -7   7   7        9.08       18.23      1.63 o 
  -6   7   7      120.60      109.20      3.64 o 
  -5   7   7       27.51       30.04      1.82 o 
  -4   7   7       21.60       24.06      2.03 o 
  -3   7   7      857.85      886.66      9.84 o 
  -2   7   7      171.93      195.03      4.23 o 
  -1   7   7      564.67      555.22      6.95 o 
   0   7   7       48.24       51.68      1.96 o 
   1   7   7      103.60      112.56      2.13 o 
   2   7   7        2.41        7.95      1.75 o 
   3   7   7      344.29      368.83      5.61 o 
   4   7   7       48.40       43.57      1.58 o 
   5   7   7       99.58      109.96      3.43 o 
   6   7   7        4.12        8.52      1.49 o 
   7   7   7       86.77       94.30      2.57 o 
   8   7   7        8.33        9.86      1.42 o 
   9   7   7       18.71       20.18      1.50 o 
  10   7   7        0.40        0.30      1.55 o 
  11   7   7       30.94       33.85      1.86 o 
 -13   8   7      103.07       81.12      2.88 o 
 -12   8   7      192.01      192.65      7.45 o 
 -11   8   7       23.82       22.36      1.79 o 
 -10   8   7       42.10       53.89      1.82 o 
  -9   8   7       93.41       84.67      2.02 o 
  -8   8   7       98.32      121.96      3.56 o 
  -7   8   7       48.49       48.81      1.86 o 
  -6   8   7      401.06      409.27     11.15 o 
  -5   8   7      491.39      524.22     11.65 o 
  -4   8   7        2.63        7.23      1.99 o 
  -3   8   7      275.81      287.21      4.11 o 
  -2   8   7     3310.87     3422.82     68.85 o 
  -1   8   7      463.89      474.16      9.04 o 
   0   8   7        7.98        9.38      1.85 o 
   1   8   7      267.52      281.88      4.83 o 
   2   8   7      538.20      555.57     11.14 o 
   3   8   7       75.70       81.69      1.66 o 
   4   8   7        6.95        9.79      1.59 o 
   5   8   7      409.61      375.29      8.97 o 
   6   8   7       16.04       13.86      1.58 o 
   7   8   7        7.85       10.14      1.57 o 
   8   8   7      449.09      435.11      9.89 o 
   9   8   7      460.33      457.08      9.30 o 
  10   8   7       16.29       19.68      1.94 o 
  11   8   7        0.68        0.72      1.84 o 
 -12   9   7      175.14      149.34      4.36 o 
 -11   9   7       34.91       40.68      1.92 o 
 -10   9   7      321.80      293.77      5.55 o 
  -9   9   7       98.17      106.63      1.96 o 
  -8   9   7       25.51       26.27      1.64 o 
  -7   9   7       19.68       17.97      1.68 o 
  -6   9   7        4.19        4.60      1.98 o 
  -5   9   7       33.78       44.80      1.81 o 
  -4   9   7        1.72        9.49      1.91 o 
  -3   9   7      478.18      522.37      8.99 o 
  -2   9   7     1140.24     1170.75     11.76 o 
  -1   9   7      217.30      236.32      4.53 o 
   0   9   7       12.71       15.47      1.79 o 
   1   9   7      214.72      200.00      5.26 o 
   2   9   7      129.41      128.44      2.44 o 
   3   9   7        2.90        2.34      1.52 o 
   4   9   7      122.90      117.40      4.15 o 
   5   9   7      129.58      133.34      3.08 o 
   6   9   7      410.68      422.88      7.40 o 
   7   9   7       50.79       54.73      1.80 o 
   8   9   7       31.26       34.44      1.83 o 
   9   9   7       69.81       74.87      2.37 o 
  10   9   7        2.60        5.94      2.12 o 
 -11  10   7        1.46        1.35      1.85 o 
 -10  10   7        6.29        7.78      1.71 o 
  -9  10   7        0.30        0.65      1.54 o 
  -8  10   7       32.51       31.51      1.91 o 
  -7  10   7        0.01       -1.98      1.98 o 
  -6  10   7        0.04        4.44      1.93 o 
  -5  10   7        1.77        0.35      1.66 o 
  -4  10   7      102.59      114.84      2.74 o 
  -3  10   7      114.87      110.49      1.98 o 
  -2  10   7      451.84      446.17      7.18 o 
  -1  10   7       34.32       31.49      1.95 o 
   0  10   7       68.76       71.23      2.21 o 
   1  10   7      132.09      138.58      3.39 o 
   2  10   7        3.08        3.42      1.59 o 
   3  10   7      137.47      122.99      3.16 o 
   4  10   7      520.41      516.25      7.58 o 
   5  10   7      370.59      376.92      6.57 o 
   6  10   7      279.97      301.28      7.53 o 
   7  10   7       19.90       24.60      1.69 o 
   8  10   7      134.85      136.42      3.31 o 
   9  10   7        0.03       -1.05      1.73 o 
 -10  11   7      137.99      122.15      2.17 o 
  -9  11   7      277.17      281.45      4.98 o 
  -8  11   7      167.24      158.62      3.83 o 
  -7  11   7       96.88      102.79      2.74 o 
  -6  11   7      337.96      360.14      8.51 o 
  -5  11   7       81.66      107.86      3.35 o 
  -4  11   7      114.47      129.06      3.32 o 
  -3  11   7       14.89       20.13      1.74 o 
  -2  11   7      693.78      716.80      6.43 o 
  -1  11   7      154.87      161.38      5.13 o 
   0  11   7     1255.41     1295.60     34.30 o 
   1  11   7      407.37      406.56     12.54 o 
   2  11   7        0.96        7.72      1.86 o 
   3  11   7      217.57      216.66      4.77 o 
   4  11   7       13.39       12.57      1.84 o 
   5  11   7       11.41       10.08      1.68 o 
   6  11   7       86.33       76.90      1.84 o 
   7  11   7       58.65       51.54      1.57 o 
   8  11   7       10.20       15.33      1.89 o 
  -9  12   7      141.31      109.69      4.62 o 
  -8  12   7        0.47       -0.22      1.97 o 
  -7  12   7       24.59       28.31      1.94 o 
  -6  12   7       98.88       97.17      3.04 o 
  -5  12   7      195.11      214.42      4.29 o 
  -4  12   7       29.05       36.73      1.86 o 
  -3  12   7       72.38       81.76      2.53 o 
  -2  12   7      188.66      206.39      4.66 o 
  -1  12   7       45.51       53.32      1.85 o 
   0  12   7       33.98       42.39      2.61 o 
   1  12   7      321.11      305.77      8.34 o 
   2  12   7       15.10       24.22      1.82 o 
   3  12   7       55.88       52.67      1.93 o 
   4  12   7      243.23      249.30      7.69 o 
   5  12   7      125.30      122.70      4.09 o 
   6  12   7       26.55       25.88      1.88 o 
   7  12   7       85.86       85.96      2.91 o 
  -8  13   7        5.85        8.46      2.06 o 
  -7  13   7       24.81       20.52      2.17 o 
  -6  13   7       17.31       21.21      2.21 o 
  -5  13   7        0.21       -0.73      1.99 o 
  -4  13   7        2.97        4.99      1.96 o 
  -3  13   7      454.84      454.25      6.84 o 
  -2  13   7       73.93       72.72      1.96 o 
  -1  13   7      339.36      325.71      9.14 o 
   0  13   7       81.29       94.59      3.39 o 
   1  13   7        6.59        9.09      2.02 o 
   2  13   7       73.52       62.97      2.80 o 
   3  13   7      134.96      137.35      4.07 o 
   4  13   7      181.30      156.37      5.87 o 
   5  13   7      122.23      124.09      4.39 o 
   6  13   7       31.33       28.80      1.81 o 
  -6  14   7        0.86        3.03      2.25 o 
  -5  14   7       46.51       43.81      2.44 o 
  -4  14   7        5.25       10.46      2.29 o 
  -3  14   7        4.60        4.66      1.64 o 
  -2  14   7       11.01       13.90      2.11 o 
  -1  14   7       93.91       87.96      2.22 o 
   0  14   7       45.96       46.69      2.97 o 
   1  14   7      120.23      115.43      3.67 o 
   2  14   7        4.34        5.91      1.72 o 
   3  14   7       93.48       85.56      2.79 o 
   4  14   7        0.22        0.45      1.85 o 
  -3  15   7        8.74       12.31      2.54 o 
  -2  15   7        4.66       11.79      1.91 o 
  -1  15   7        0.06        3.67      2.25 o 
   0  15   7        0.27        3.18      1.78 o 
   1  15   7       41.86       41.24      2.50 o 
 -15   0   8       28.25       26.95      6.90 o 
 -14   0   8        0.05        0.81      3.40 o 
 -13   0   8      333.38      347.42     10.02 o 
 -12   0   8      265.74      245.74     25.47 o 
 -11   0   8       95.97       92.96      4.32 o 
 -10   0   8      577.20      632.33     26.37 o 
  -9   0   8     1068.78     1028.71     55.67 o 
  -8   0   8      285.81      351.72      9.70 o 
  -7   0   8     1877.55     1868.63     37.52 o 
  -6   0   8        3.64        8.86      2.13 o 
  -5   0   8     1046.64     1026.72     16.36 o 
  -4   0   8      549.18      525.23     10.32 o 
  -3   0   8      145.94      146.35      2.34 o 
  -2   0   8       22.35       11.73      1.72 o 
  -1   0   8      191.10      154.89      3.50 o 
   0   0   8     1931.73     1856.65     26.83 o 
   1   0   8     2457.24     2270.75     17.93 o 
   2   0   8      583.34      564.46      8.05 o 
   3   0   8      495.84      504.62      4.96 o 
   4   0   8     4948.55     5010.18     76.12 o 
   5   0   8     5327.82     5269.64    129.57 o 
   6   0   8      103.51      104.60      2.93 o 
   7   0   8      221.76      206.76      6.57 o 
   8   0   8      150.11      142.73      2.75 o 
   9   0   8       13.03       12.87      2.21 o 
  10   0   8       40.15       48.35      2.24 o 
  11   0   8      638.60      662.12     22.15 o 
  12   0   8      417.26      400.79     10.07 o 
 -15   1   8        4.10       -2.68      4.93 o 
 -14   1   8       50.88       44.50      2.92 o 
 -13   1   8      155.85      159.82      8.65 o 
 -12   1   8       53.48       53.55      2.71 o 
 -11   1   8       38.55       41.67      2.74 o 
 -10   1   8       17.45       23.41      2.65 o 
  -9   1   8      102.95      132.26      4.58 o 
  -8   1   8     1084.83     1092.84     16.25 o 
  -7   1   8      141.34      129.14      4.32 o 
  -6   1   8       25.70       35.98      1.93 o 
  -5   1   8      262.01      234.40      2.56 o 
  -4   1   8       29.64       23.26      1.63 o 
  -3   1   8      291.46      269.59      2.36 o 
  -2   1   8     1083.89     1053.25      6.61 o 
  -1   1   8     5721.24     5572.39     50.49 o 
   0   1   8     1336.57     1409.01     13.74 o 
   1   1   8     3112.99     3081.17     39.35 o 
   2   1   8     1092.50     1037.84     11.78 o 
   3   1   8        5.97       12.65      1.22 o 
   4   1   8      840.56      826.98      9.22 o 
   5   1   8      347.60      340.55      4.27 o 
   6   1   8      190.33      198.21      3.75 o 
   7   1   8      476.37      464.33      8.27 o 
   8   1   8      197.37      203.90      2.10 o 
   9   1   8      121.26      126.68      2.00 o 
  10   1   8       54.05       51.56      1.54 o 
  11   1   8      123.78      121.30      2.96 o 
  12   1   8       38.13       34.06      1.58 o 
 -14   2   8       78.09       73.17      5.37 o 
 -13   2   8        0.31        4.22      3.37 o 
 -12   2   8      215.51      218.21      7.01 o 
 -11   2   8      242.69      245.90      7.44 o 
 -10   2   8       92.94       96.40      3.84 o 
  -9   2   8      539.72      498.99     14.21 o 
  -8   2   8       13.49       25.55      2.56 o 
  -7   2   8      384.00      366.86      5.82 o 
  -6   2   8      327.08      331.23      4.39 o 
  -5   2   8        0.67        1.12      1.61 o 
  -4   2   8      739.51      750.81     10.71 o 
  -3   2   8        3.42        7.37      1.42 o 
  -2   2   8      632.73      694.90      5.79 o 
  -1   2   8      115.37      133.30      3.02 o 
   0   2   8      426.95      438.08      3.97 o 
   1   2   8     1256.06     1335.54     14.73 o 
   2   2   8       26.04       27.69      1.38 o 
   3   2   8     1366.45     1291.19     12.00 o 
   4   2   8      587.13      582.94      6.20 o 
   5   2   8       35.88       28.99      1.51 o 
   6   2   8     1391.50     1348.41     15.15 o 
   7   2   8       52.30       47.18      1.63 o 
   8   2   8      157.45      142.08      2.67 o 
   9   2   8       10.68       13.66      1.60 o 
  10   2   8        0.02       -0.31      1.49 o 
  11   2   8       26.34       29.38      1.74 o 
  12   2   8       12.70       15.78      2.06 o 
 -14   3   8       14.63       15.56      2.75 o 
 -13   3   8        6.25        9.17      2.89 o 
 -12   3   8      164.75      172.34      6.06 o 
 -11   3   8      166.50      192.69      7.05 o 
 -10   3   8       42.75       49.12      1.92 o 
  -9   3   8      412.33      483.54      9.64 o 
  -8   3   8      560.91      570.65      9.21 o 
  -7   3   8      198.41      179.95      3.62 o 
  -6   3   8       24.09       22.50      1.64 o 
  -5   3   8      427.21      439.71      5.47 o 
  -4   3   8     1153.91     1153.73     16.67 o 
  -3   3   8      416.81      420.24      6.62 o 
  -2   3   8       70.51       90.77      1.60 o 
  -1   3   8     1404.11     1442.08     17.47 o 
   0   3   8      647.95      702.63      9.61 o 
   1   3   8     1421.53     1405.07     24.70 o 
   2   3   8       20.99       22.30      1.34 o 
   3   3   8      804.72      741.25     14.09 o 
   4   3   8     1029.42      974.07     10.14 o 
   5   3   8      144.09      162.83      3.81 o 
   6   3   8       12.05       17.83      1.45 o 
   7   3   8      128.00      133.54      2.42 o 
   8   3   8      290.12      277.53      2.48 o 
   9   3   8      349.90      328.66      4.72 o 
  10   3   8       88.13       90.52      2.88 o 
  11   3   8        0.01        1.31      1.72 o 
  12   3   8      272.22      250.92      5.68 o 
 -14   4   8      105.74      109.52      5.23 o 
 -13   4   8       34.91       36.06      2.28 o 
 -12   4   8       49.83       51.77      2.28 o 
 -11   4   8       96.04       87.01      2.94 o 
 -10   4   8      386.24      391.70      8.81 o 
  -9   4   8      438.24      460.39     10.90 o 
  -8   4   8       71.05       76.83      1.96 o 
  -7   4   8      179.20      187.87      4.19 o 
  -6   4   8      276.33      291.75      5.05 o 
  -5   4   8      402.49      427.26      6.31 o 
  -4   4   8      464.82      458.72      9.77 o 
  -3   4   8      241.60      265.20      3.81 o 
  -2   4   8       19.49       18.35      2.08 o 
  -1   4   8       27.07       25.37      1.60 o 
   0   4   8     4529.36     4561.81     79.88 o 
   1   4   8      217.60      236.77      9.57 o 
   2   4   8      244.81      278.10      3.00 o 
   3   4   8       27.16       18.34      1.31 o 
   4   4   8      400.20      406.35      5.45 o 
   5   4   8       83.89       85.39      1.72 o 
   6   4   8        4.61        1.34      1.38 o 
   7   4   8      109.78      116.72      1.76 o 
   8   4   8        1.68        3.14      1.56 o 
   9   4   8       24.57       30.53      1.63 o 
  10   4   8       72.02       80.44      2.09 o 
  11   4   8      190.54      179.85      4.26 o 
  12   4   8        0.10        4.81      1.76 o 
 -14   5   8        6.06        4.64      2.61 o 
 -13   5   8        1.88        3.96      2.35 o 
 -12   5   8        6.24        9.20      1.71 o 
 -11   5   8        8.32        8.89      1.72 o 
 -10   5   8      434.00      458.26     11.27 o 
  -9   5   8      157.32      153.37      3.11 o 
  -8   5   8      125.73      137.99      2.78 o 
  -7   5   8        2.88        3.55      1.58 o 
  -6   5   8      202.83      201.85      3.37 o 
  -5   5   8       45.01       46.78      1.81 o 
  -4   5   8       32.27       39.02      1.87 o 
  -3   5   8     1752.50     1776.43     18.11 o 
  -2   5   8      197.98      221.15      2.48 o 
  -1   5   8      553.20      529.70      4.17 o 
   0   5   8      536.27      492.71      6.18 o 
   1   5   8      124.83      118.87      3.38 o 
   2   5   8      405.70      403.78      6.83 o 
   3   5   8        0.05        4.80      1.51 o 
   4   5   8        6.40       13.92      1.41 o 
   5   5   8       16.41       19.32      1.44 o 
   6   5   8        0.06        1.38      1.42 o 
   7   5   8       80.61       96.01      1.47 o 
   8   5   8        7.23        9.19      1.60 o 
   9   5   8      189.13      208.38      3.28 o 
  10   5   8       16.27       17.20      1.68 o 
  11   5   8        0.82        3.77      1.63 o 
  12   5   8        0.05        1.83      6.10 o 
 -13   6   8       11.70       11.02      2.31 o 
 -12   6   8      291.71      294.04      8.79 o 
 -11   6   8        5.70        9.91      1.77 o 
 -10   6   8        3.86        4.78      1.61 o 
  -9   6   8      204.68      199.21      5.93 o 
  -8   6   8      339.73      369.94      7.59 o 
  -7   6   8       84.92       80.97      1.95 o 
  -6   6   8      837.69      903.77     19.21 o 
  -5   6   8     1002.54     1038.11     17.63 o 
  -4   6   8       45.00       40.00      1.85 o 
  -3   6   8      321.71      341.80      4.35 o 
  -2   6   8      106.75       91.17      1.94 o 
  -1   6   8        1.74        3.26      1.68 o 
   0   6   8      334.01      405.02      6.49 o 
   1   6   8      404.36      402.45      9.61 o 
   2   6   8        8.01       10.67      1.64 o 
   3   6   8       16.39       35.19      1.44 o 
   4   6   8      668.78      612.96     11.00 o 
   5   6   8      227.91      203.65      4.07 o 
   6   6   8        4.06        7.06      1.46 o 
   7   6   8      252.08      269.86      3.74 o 
   8   6   8       49.69       62.59      1.57 o 
   9   6   8      228.84      233.48      3.57 o 
  10   6   8      173.37      150.99      2.84 o 
  11   6   8       28.70       24.29      1.79 o 
 -13   7   8       90.68       85.42      2.32 o 
 -12   7   8      230.69      211.01      8.51 o 
 -11   7   8      135.57      141.57      4.84 o 
 -10   7   8        1.81        3.24      1.66 o 
  -9   7   8      870.28      901.55     20.60 o 
  -8   7   8     1470.25     1437.63     30.83 o 
  -7   7   8      486.15      496.03      9.85 o 
  -6   7   8        9.45       12.32      1.66 o 
  -5   7   8       23.25       34.01      1.91 o 
  -4   7   8      365.54      373.29      3.11 o 
  -3   7   8       77.18       75.22      1.95 o 
  -2   7   8     1334.62     1392.44     19.24 o 
  -1   7   8     1116.91     1140.34     20.74 o 
   0   7   8       69.83       72.03      2.76 o 
   1   7   8      261.88      266.30      4.11 o 
   2   7   8      614.62      585.96     12.90 o 
   3   7   8      207.32      220.50      4.22 o 
   4   7   8      465.07      461.78      9.76 o 
   5   7   8      124.79      118.50      2.99 o 
   6   7   8      182.12      179.25      4.59 o 
   7   7   8       44.27       40.01      1.48 o 
   8   7   8      184.97      189.73      5.35 o 
   9   7   8       49.07       55.54      1.80 o 
  10   7   8       54.69       50.84      1.79 o 
  11   7   8        0.17        2.15      1.91 o 
 -12   8   8       55.35       52.77      2.31 o 
 -11   8   8      130.17      130.53      3.55 o 
 -10   8   8      231.70      242.78      6.38 o 
  -9   8   8      511.04      522.95     11.35 o 
  -8   8   8       10.17       11.18      1.64 o 
  -7   8   8      123.26      119.02      2.50 o 
  -6   8   8      307.28      296.29      5.54 o 
  -5   8   8        6.19        5.92      2.22 o 
  -4   8   8      806.96      887.83     13.37 o 
  -3   8   8        2.70        5.69      1.81 o 
  -2   8   8     2241.89     2258.25     31.69 o 
  -1   8   8     1007.37     1037.06     20.95 o 
   0   8   8     1143.72     1176.97     23.78 o 
   1   8   8     1589.82     1579.11     29.75 o 
   2   8   8       40.76       47.10      2.01 o 
   3   8   8      510.36      553.54     11.22 o 
   4   8   8        5.41        6.84      1.59 o 
   5   8   8      158.57      143.07      3.73 o 
   6   8   8      174.29      184.44      5.38 o 
   7   8   8      182.00      168.67      4.78 o 
   8   8   8       86.53       92.46      1.69 o 
   9   8   8       30.63       33.51      1.80 o 
  10   8   8       55.55       50.32      1.80 o 
 -12   9   8       56.29       56.15      3.56 o 
 -11   9   8       71.33       78.89      2.81 o 
 -10   9   8       14.71       11.94      1.59 o 
  -9   9   8        0.39        0.88      1.76 o 
  -8   9   8       88.34       81.18      2.01 o 
  -7   9   8      311.27      328.12      7.00 o 
  -6   9   8       63.73       75.44      2.36 o 
  -5   9   8       36.34       50.39      1.78 o 
  -4   9   8       67.95       70.49      2.98 o 
  -3   9   8      393.61      422.85      6.33 o 
  -2   9   8      176.97      175.92      5.37 o 
  -1   9   8       30.41       32.38      1.68 o 
   0   9   8      107.12      114.42      2.60 o 
   1   9   8       12.27       11.55      1.68 o 
   2   9   8      184.69      201.57      4.73 o 
   3   9   8       66.04       90.75      1.61 o 
   4   9   8      112.69      122.42      3.07 o 
   5   9   8        9.35       14.39      1.47 o 
   6   9   8       17.35       21.00      2.23 o 
   7   9   8        4.46       11.26      1.47 o 
   8   9   8       62.07       64.44      2.74 o 
   9   9   8       13.21       11.10      2.34 o 
 -11  10   8       32.36       31.77      2.06 o 
 -10  10   8      307.80      304.22      9.02 o 
  -9  10   8       74.86       72.86      1.93 o 
  -8  10   8       26.48       32.28      1.89 o 
  -7  10   8       54.04       49.46      1.70 o 
  -6  10   8      160.47      188.17      3.77 o 
  -5  10   8      279.75      294.26      4.71 o 
  -4  10   8       84.26       87.87      2.00 o 
  -3  10   8        0.58       -1.57      1.75 o 
  -2  10   8      103.42       87.88      2.77 o 
  -1  10   8      226.92      245.81      6.25 o 
   0  10   8      167.47      172.36      3.12 o 
   1  10   8      157.11      172.58      4.58 o 
   2  10   8       84.72       84.86      2.93 o 
   3  10   8        0.43        0.18      1.57 o 
   4  10   8      473.63      497.11     10.52 o 
   5  10   8      208.28      209.63      4.08 o 
   6  10   8      229.16      243.96      6.44 o 
   7  10   8        0.22        1.57      1.55 o 
   8  10   8       53.16       52.85      2.46 o 
   9  10   8        7.84        8.66      1.91 o 
 -10  11   8      189.15      180.76      5.83 o 
  -9  11   8      198.22      192.34      4.30 o 
  -8  11   8      115.04      105.39      2.01 o 
  -7  11   8      143.37      150.57      3.52 o 
  -6  11   8       24.05       18.81      2.01 o 
  -5  11   8       43.85       53.69      2.02 o 
  -4  11   8        0.50        1.14      2.25 o 
  -3  11   8      226.14      258.57      4.71 o 
  -2  11   8      166.88      166.88      5.42 o 
  -1  11   8      219.27      216.92      5.60 o 
   0  11   8      314.07      318.48      7.99 o 
   1  11   8      296.08      303.56      8.57 o 
   2  11   8      147.40      156.99      4.97 o 
   3  11   8        0.04        4.79      1.52 o 
   4  11   8       11.54       14.56      1.68 o 
   5  11   8       17.74       17.77      1.56 o 
   6  11   8      134.15      133.16      3.30 o 
   7  11   8       17.75       24.29      1.76 o 
   8  11   8      113.36      108.16      3.21 o 
  -9  12   8       31.12       31.71      2.10 o 
  -8  12   8        7.60        9.22      1.88 o 
  -7  12   8        5.93        8.04      1.99 o 
  -6  12   8       26.58       25.54      2.03 o 
  -5  12   8       18.81       18.54      1.87 o 
  -4  12   8       46.18       52.54      2.00 o 
  -3  12   8       53.62       44.38      1.82 o 
  -2  12   8       71.79       83.91      2.65 o 
  -1  12   8       52.53       52.12      1.96 o 
   0  12   8        6.66        7.60      1.74 o 
   1  12   8      162.26      175.94      4.92 o 
   2  12   8        0.39       -0.19      1.91 o 
   3  12   8       33.23       36.20      1.64 o 
   4  12   8       13.31       11.51      1.85 o 
   5  12   8       14.63       19.14      1.75 o 
   6  12   8      124.90      101.85      3.52 o 
   7  12   8        0.09        2.59      2.12 o 
  -7  13   8       80.70       75.42      2.34 o 
  -6  13   8       47.29       38.79      2.17 o 
  -5  13   8      109.11      112.54      2.29 o 
  -4  13   8       10.40       14.09      2.15 o 
  -3  13   8       98.32       97.63      2.74 o 
  -2  13   8       65.82       70.84      2.26 o 
  -1  13   8       17.25       20.56      1.91 o 
   0  13   8       60.00       60.49      2.22 o 
   1  13   8        0.04        0.91      1.60 o 
   2  13   8       55.11       61.77      2.70 o 
   3  13   8      119.32      123.83      3.94 o 
   4  13   8        1.08        2.89      1.77 o 
   5  13   8       13.77       13.67      1.82 o 
  -5  14   8       22.67       22.21      2.11 o 
  -4  14   8        4.80        3.72      2.54 o 
  -3  14   8       96.32       95.91      2.94 o 
  -2  14   8        2.07        2.89      1.78 o 
  -1  14   8       59.43       56.17      2.10 o 
   0  14   8        0.37        1.99      1.98 o 
   1  14   8       10.72        8.29      2.13 o 
   2  14   8       69.84       63.59      2.11 o 
   3  14   8        7.04        3.93      1.76 o 
 -14   1   9        2.26        1.69      2.99 o 
 -13   1   9        4.67        4.84      2.64 o 
 -12   1   9      323.57      326.93     10.71 o 
 -11   1   9       77.86      108.26      3.97 o 
 -10   1   9       37.71       39.43      2.39 o 
  -9   1   9       97.13       90.41      2.88 o 
  -8   1   9      285.40      279.90      7.28 o 
  -7   1   9      212.25      211.98      3.06 o 
  -6   1   9     2758.51     2665.90     47.38 o 
  -5   1   9     1030.26     1084.72     17.93 o 
  -4   1   9     1238.10     1233.53     19.42 o 
  -3   1   9      221.67      228.10      1.84 o 
  -2   1   9      538.74      470.94      3.65 o 
  -1   1   9        0.43        7.77      1.91 o 
   0   1   9     1230.51     1190.48     10.43 o 
   1   1   9     1354.26     1423.41     16.22 o 
   2   1   9     1269.12     1269.98     10.58 o 
   3   1   9      275.26      305.48      4.24 o 
   4   1   9      798.19      815.89      6.44 o 
   5   1   9     1182.24     1123.01      5.83 o 
   6   1   9       26.55       48.77      6.96 o 
   7   1   9      311.50      310.17      2.54 o 
   8   1   9        1.33        2.57      1.41 o 
   9   1   9       62.01       66.06      1.87 o 
  10   1   9       24.28       20.82      1.49 o 
  11   1   9       44.70       46.32      1.95 o 
  12   1   9        2.36        5.15      1.89 o 
 -14   2   9      142.29      132.52      7.77 o 
 -13   2   9        6.09       10.09      3.42 o 
 -12   2   9       38.05       26.72      2.65 o 
 -11   2   9        0.48        2.50      2.54 o 
 -10   2   9      211.00      228.08      6.44 o 
  -9   2   9      350.67      358.31      8.58 o 
  -8   2   9       56.44       69.92      3.51 o 
  -7   2   9      544.95      494.08      6.91 o 
  -6   2   9      211.46      243.07      5.98 o 
  -5   2   9     2297.75     2195.22     29.82 o 
  -4   2   9      220.34      234.32      4.10 o 
  -3   2   9      812.35      733.11      8.30 o 
  -2   2   9       89.24       76.73      1.47 o 
  -1   2   9     2662.96     2639.46     22.27 o 
   0   2   9       61.68       57.44      1.33 o 
   1   2   9        0.58        4.98      1.19 o 
   2   2   9     1039.20     1035.83     17.21 o 
   3   2   9      744.78      710.01     10.57 o 
   4   2   9        0.37        2.15      1.51 o 
   5   2   9      479.76      491.23      5.89 o 
   6   2   9     1072.73     1097.62      9.74 o 
   7   2   9      499.37      496.79      7.23 o 
   8   2   9        0.81        0.21      1.97 o 
   9   2   9      181.06      182.75      3.79 o 
  10   2   9       19.51       29.12      2.29 o 
  11   2   9       19.90       15.71      1.69 o 
  12   2   9      101.78      106.08      2.27 o 
 -14   3   9        1.80       -0.31      2.98 o 
 -13   3   9      152.72      138.32     10.99 o 
 -12   3   9      147.42      133.36      8.24 o 
 -11   3   9        5.12        3.72      2.07 o 
 -10   3   9        0.03        3.12      1.89 o 
  -9   3   9      137.68      137.13      2.07 o 
  -8   3   9      739.82      773.22     16.71 o 
  -7   3   9      204.44      192.49      3.24 o 
  -6   3   9     1245.70     1224.12     14.98 o 
  -5   3   9      798.04      804.44     10.56 o 
  -4   3   9        1.45        3.03      1.54 o 
  -3   3   9       12.15       15.97      1.59 o 
  -2   3   9      812.08      795.99     11.04 o 
  -1   3   9       70.94       71.82      2.17 o 
   0   3   9       50.57       41.78      1.41 o 
   1   3   9      608.86      612.03      6.13 o 
   2   3   9      160.17      142.78      1.83 o 
   3   3   9      383.27      334.28      5.00 o 
   4   3   9      141.51      132.98      1.71 o 
   5   3   9      123.05      144.32      1.77 o 
   6   3   9       15.63       23.96      1.52 o 
   7   3   9       58.21       61.26      1.57 o 
   8   3   9       82.13       94.78      2.24 o 
   9   3   9       16.43       24.04      1.64 o 
  10   3   9        3.47        2.33      2.08 o 
  11   3   9        7.06        6.68      1.74 o 
 -14   4   9      232.56      207.32     12.58 o 
 -13   4   9      116.18      120.58      6.25 o 
 -12   4   9      110.83      102.45      5.03 o 
 -11   4   9      122.48      130.28      3.48 o 
 -10   4   9       80.60       83.79      2.61 o 
  -9   4   9        0.72        0.85      1.87 o 
  -8   4   9        6.48        4.01      2.19 o 
  -7   4   9      841.69      788.07     14.16 o 
  -6   4   9      193.30      191.38      2.02 o 
  -5   4   9      608.47      588.18     11.77 o 
  -4   4   9     1301.13     1348.96     27.17 o 
  -3   4   9      643.41      662.47      7.73 o 
  -2   4   9     1221.73     1216.97     16.84 o 
  -1   4   9        0.18        5.51      1.54 o 
   0   4   9      656.97      653.53      9.65 o 
   1   4   9      579.63      483.38      6.00 o 
   2   4   9     1238.92     1240.83     15.30 o 
   3   4   9       54.32       60.43      1.58 o 
   4   4   9      454.20      411.95      6.73 o 
   5   4   9      934.49      896.13     12.19 o 
   6   4   9       22.15       19.59      1.34 o 
   7   4   9        1.01        1.75      1.46 o 
   8   4   9        0.09        4.89      1.66 o 
   9   4   9       21.27       24.55      1.63 o 
  10   4   9       28.14       38.84      1.63 o 
  11   4   9      109.10      113.94      2.77 o 
 -13   5   9      175.21      158.15      9.89 o 
 -12   5   9       90.41       91.93      3.81 o 
 -11   5   9      233.64      235.00      5.97 o 
 -10   5   9       43.05       41.32      1.93 o 
  -9   5   9      290.62      286.41      6.90 o 
  -8   5   9      230.73      225.39      3.58 o 
  -7   5   9       25.45       29.94      3.43 o 
  -6   5   9      708.02      696.18     13.83 o 
  -5   5   9       20.02       24.14      1.82 o 
  -4   5   9      326.27      337.27      5.48 o 
  -3   5   9        5.36        7.70      1.79 o 
  -2   5   9     3095.36     3037.15     32.78 o 
  -1   5   9     1149.31     1089.95     13.20 o 
   0   5   9      415.07      398.14      3.85 o 
   1   5   9       40.06       38.47      1.64 o 
   2   5   9        0.08        4.15      1.54 o 
   3   5   9       36.63       24.34      1.45 o 
   4   5   9      177.21      171.29      3.27 o 
   5   5   9     1266.35     1228.69     15.44 o 
   6   5   9      491.61      437.77      9.93 o 
   7   5   9      132.89      135.46      2.50 o 
   8   5   9      902.56      881.41     17.51 o 
   9   5   9        6.50        6.71      1.74 o 
  10   5   9        3.71        4.39      1.72 o 
  11   5   9        0.77        4.19      1.81 o 
 -13   6   9        1.13        4.41      2.41 o 
 -12   6   9        1.16        1.44      1.84 o 
 -11   6   9        0.14        2.67      1.76 o 
 -10   6   9       10.94       12.27      1.86 o 
  -9   6   9       26.17       33.84      1.88 o 
  -8   6   9      350.07      351.47      7.36 o 
  -7   6   9     1968.34     2006.13     30.19 o 
  -6   6   9       80.43       84.19      1.93 o 
  -5   6   9     2592.93     2684.10     59.66 o 
  -4   6   9      156.77      145.85      3.41 o 
  -3   6   9       14.69       13.34      1.59 o 
  -2   6   9      145.09      157.89      3.49 o 
  -1   6   9      219.80      213.87      4.93 o 
   0   6   9       89.22       82.97      1.77 o 
   1   6   9      623.58      634.13      7.85 o 
   2   6   9     1238.47     1253.39     24.78 o 
   3   6   9      371.59      401.53      7.62 o 
   4   6   9        0.04        2.74      1.59 o 
   5   6   9       14.57       26.04      1.91 o 
   6   6   9       98.21       90.95      1.87 o 
   7   6   9      116.13      111.92      2.38 o 
   8   6   9        0.31        1.93      1.54 o 
   9   6   9       34.90       34.91      1.78 o 
  10   6   9       12.67       17.75      1.90 o 
  11   6   9      104.18       92.72      2.96 o 
 -13   7   9        4.73        4.94      2.24 o 
 -12   7   9      295.39      299.96     10.55 o 
 -11   7   9        0.06        2.03      1.75 o 
 -10   7   9       27.78       29.30      1.89 o 
  -9   7   9       45.27       47.82      1.82 o 
  -8   7   9       34.14       34.20      1.83 o 
  -7   7   9        5.60        5.75      1.64 o 
  -6   7   9       51.83       62.32      1.80 o 
  -5   7   9      375.87      430.39      9.60 o 
  -4   7   9      201.40      202.26      2.20 o 
  -3   7   9        1.41        5.82      1.62 o 
  -2   7   9      121.95      119.09      2.15 o 
  -1   7   9       16.75       25.35      1.55 o 
   0   7   9      371.16      348.28      8.30 o 
   1   7   9       31.46       20.11      1.61 o 
   2   7   9      404.99      410.76      5.23 o 
   3   7   9       12.21        7.30      1.28 o 
   4   7   9       68.56       68.77      2.39 o 
   5   7   9        1.10        1.38      1.35 o 
   6   7   9        0.13        3.01      1.59 o 
   7   7   9        3.69        5.09      1.55 o 
   8   7   9      116.79      127.92      4.24 o 
   9   7   9      253.87      262.60      4.44 o 
  10   7   9       37.25       37.64      1.87 o 
 -12   8   9        2.86        5.53      2.05 o 
 -11   8   9        1.95        2.91      1.76 o 
 -10   8   9      102.66      102.88      2.74 o 
  -9   8   9      284.47      286.27      6.29 o 
  -8   8   9      114.25      129.66      2.82 o 
  -7   8   9       47.29       47.34      1.72 o 
  -6   8   9      401.86      428.10      7.41 o 
  -5   8   9      961.99      982.02     16.85 o 
  -4   8   9      137.71      164.26      3.73 o 
  -3   8   9        0.07        6.61      1.93 o 
  -2   8   9        1.79        9.74      1.64 o 
  -1   8   9      343.08      376.25      6.75 o 
   0   8   9       50.27       48.44      1.60 o 
   1   8   9       50.27       34.43      1.66 o 
   2   8   9      306.83      326.09      7.48 o 
   3   8   9       38.40       49.21      1.61 o 
   4   8   9        3.95        5.44      1.48 o 
   5   8   9       52.81       54.97      1.68 o 
   6   8   9      860.62      877.86     22.27 o 
   7   8   9       60.97       61.39      2.52 o 
   8   8   9       19.27       17.76      1.62 o 
   9   8   9        9.35       11.05      2.02 o 
  10   8   9       22.08       22.86      3.54 o 
 -11   9   9        2.94        4.51      2.01 o 
 -10   9   9      382.53      364.45      7.45 o 
  -9   9   9       48.16       47.49      1.91 o 
  -8   9   9       45.90       51.70      2.07 o 
  -7   9   9       12.16       21.28      1.71 o 
  -6   9   9      679.64      684.06     10.60 o 
  -5   9   9      125.66      123.80      2.92 o 
  -4   9   9       55.50       66.58      1.73 o 
  -3   9   9       13.15       17.42      2.61 o 
  -2   9   9      875.66      942.63     15.94 o 
  -1   9   9      127.57      135.08      4.52 o 
   0   9   9        0.24        3.98      1.50 o 
   1   9   9       73.91       70.56      2.06 o 
   2   9   9       27.71       36.44      1.56 o 
   3   9   9       20.44       19.92      1.80 o 
   4   9   9      122.32      143.64      3.11 o 
   5   9   9       68.78       73.11      2.10 o 
   6   9   9      723.03      733.62     23.41 o 
   7   9   9       97.88       95.04      2.58 o 
   8   9   9      333.18      319.81      9.27 o 
   9   9   9        1.66        5.43      2.08 o 
 -11  10   9        1.34        3.79      2.86 o 
 -10  10   9        9.76       13.65      1.99 o 
  -9  10   9       12.20       19.80      1.86 o 
  -8  10   9       77.58       84.09      2.08 o 
  -7  10   9      415.86      448.18     10.62 o 
  -6  10   9       33.49       26.04      1.85 o 
  -5  10   9      188.42      201.25      4.60 o 
  -4  10   9        1.74        5.99      1.88 o 
  -3  10   9       16.87       17.44      1.82 o 
  -2  10   9      159.88      174.09      3.65 o 
  -1  10   9       11.96       17.32      3.03 o 
   0  10   9      555.64      562.17      8.51 o 
   1  10   9      219.75      217.03      5.82 o 
   2  10   9       92.79       91.86      3.41 o 
   3  10   9      404.98      424.76     10.51 o 
   4  10   9       19.52       21.45      1.92 o 
   5  10   9       94.20      110.26      2.61 o 
   6  10   9       74.29       81.43      1.63 o 
   7  10   9       13.68       13.45      1.63 o 
   8  10   9       24.70       21.07      1.89 o 
 -10  11   9       39.52       33.04      2.74 o 
  -9  11   9       78.72       73.60      2.44 o 
  -8  11   9       91.63      102.28      3.00 o 
  -7  11   9       12.36       14.54      1.85 o 
  -6  11   9       48.93       46.23      1.98 o 
  -5  11   9        3.54        4.74      1.76 o 
  -4  11   9        3.84        3.77      2.59 o 
  -3  11   9       86.96      117.34      2.71 o 
  -2  11   9       30.86       34.21      1.81 o 
  -1  11   9       41.93       51.57      1.91 o 
   0  11   9       85.87       73.02      1.93 o 
   1  11   9       93.52      102.51      2.78 o 
   2  11   9       76.69       65.41      1.88 o 
   3  11   9      492.51      493.90     14.03 o 
   4  11   9        3.70        4.74      1.76 o 
   5  11   9        0.00        2.79      1.82 o 
   6  11   9        9.78        7.68      1.63 o 
   7  11   9       14.31       14.13      1.63 o 
  -8  12   9        6.20        9.73      2.10 o 
  -7  12   9       44.10       46.74      1.97 o 
  -6  12   9        0.10        3.39      1.99 o 
  -5  12   9       32.20       36.87      1.93 o 
  -4  12   9        1.32        2.98      1.72 o 
  -3  12   9      522.75      545.49      8.78 o 
  -2  12   9      355.72      351.05      7.36 o 
  -1  12   9      105.33      108.10      2.54 o 
   0  12   9      233.43      218.28      7.10 o 
   1  12   9      107.65      114.36      1.85 o 
   2  12   9        2.45        3.55      1.66 o 
   3  12   9       14.94       16.34      1.61 o 
   4  12   9       22.98       19.60      1.90 o 
   5  12   9       68.35       65.74      2.20 o 
   6  12   9      160.00      132.30      4.75 o 
  -7  13   9        6.66       10.03      2.16 o 
  -6  13   9      366.91      358.08      8.72 o 
  -5  13   9      101.17       95.00      2.23 o 
  -4  13   9      101.22       85.68      2.05 o 
  -3  13   9       97.25      105.87      3.23 o 
  -2  13   9        8.61       10.33      2.25 o 
  -1  13   9      134.62      134.63      2.97 o 
   0  13   9       20.46       25.18      1.77 o 
   1  13   9       26.26       31.63      1.99 o 
   2  13   9      254.06      245.26      6.56 o 
   3  13   9       22.20       23.72      2.23 o 
   4  13   9       55.62       63.53      2.01 o 
  -4  14   9        6.44        3.77      1.89 o 
  -3  14   9       18.32       20.19      2.11 o 
  -2  14   9       34.03       26.06      2.12 o 
  -1  14   9        0.99        0.54      2.73 o 
   0  14   9       52.87       44.28      1.88 o 
   1  14   9       59.90       46.50      2.23 o 
   2  14   9      119.46      114.71      4.67 o 
 -14   0  10       29.32       21.28      3.75 o 
 -13   0  10       96.57      115.15     13.59 o 
 -12   0  10      413.17      423.32     11.38 o 
 -11   0  10       60.91       55.05      3.45 o 
 -10   0  10      300.27      290.55     30.28 o 
  -9   0  10      152.18      150.14      6.76 o 
  -8   0  10      675.41      753.21     15.36 o 
  -7   0  10     1404.83     1285.84     24.11 o 
  -6   0  10     1626.82     1605.56     27.97 o 
  -5   0  10       90.99       78.12      2.40 o 
  -4   0  10       34.95       51.60      2.08 o 
  -3   0  10     1912.83     1802.88     24.72 o 
  -2   0  10     1349.30     1266.64     13.57 o 
  -1   0  10      382.71      374.00      4.90 o 
   0   0  10     3110.42     3080.60     40.88 o 
   1   0  10    12067.96    12327.18     91.91 o 
   2   0  10     3296.78     3190.07     34.19 o 
   3   0  10       47.97       61.35      2.15 o 
   4   0  10       33.41       29.59      2.63 o 
   5   0  10      118.85      126.02      6.59 o 
   6   0  10      243.60      242.28      5.84 o 
   7   0  10       83.45      101.24      3.39 o 
   8   0  10      689.73      708.03     15.92 o 
   9   0  10      207.83      194.63      8.38 o 
  10   0  10       16.78       24.07      2.20 o 
  11   0  10       67.29       58.83      3.16 o 
 -14   1  10        7.45        8.17      3.55 o 
 -13   1  10      101.97      115.21      6.50 o 
 -12   1  10      169.05      189.32     11.36 o 
 -11   1  10      265.98      268.92     11.46 o 
 -10   1  10       64.12       58.47      2.37 o 
  -9   1  10       43.24       39.34      1.96 o 
  -8   1  10        0.56        2.58      1.59 o 
  -7   1  10       28.17       27.71      1.79 o 
  -6   1  10      115.69      136.35      2.58 o 
  -5   1  10        0.86        5.19      1.84 o 
  -4   1  10     2392.10     2215.41     29.20 o 
  -3   1  10      627.81      661.80      7.73 o 
  -2   1  10     3256.06     3143.16     28.46 o 
  -1   1  10       35.08       41.15      1.40 o 
   0   1  10      385.26      375.01      4.40 o 
   1   1  10       89.76      116.50      7.38 o 
   2   1  10       88.15       88.28      2.08 o 
   3   1  10      594.41      616.89      8.00 o 
   4   1  10      255.83      243.04      2.00 o 
   5   1  10      532.89      526.77      6.50 o 
   6   1  10        0.41        6.09      1.88 o 
   7   1  10        3.99        5.42      1.52 o 
   8   1  10       15.50       20.02      1.78 o 
   9   1  10       10.40       12.44      2.56 o 
  10   1  10        2.01        2.75      1.53 o 
  11   1  10       59.92       71.19      2.01 o 
 -14   2  10       87.45       79.41      5.44 o 
 -13   2  10        4.82        5.29      3.18 o 
 -12   2  10       35.85       35.17      2.50 o 
 -11   2  10        0.09       -1.66      2.10 o 
 -10   2  10      480.30      468.46     10.72 o 
  -9   2  10       93.32       78.36      2.01 o 
  -8   2  10       48.08       48.23      1.92 o 
  -7   2  10       34.50       29.99      1.85 o 
  -6   2  10      230.19      215.57      2.91 o 
  -5   2  10      172.03      192.06      2.19 o 
  -4   2  10      113.77      133.25      4.32 o 
  -3   2  10     2656.05     2602.56     23.15 o 
  -2   2  10     1146.97     1091.60     11.51 o 
  -1   2  10        0.18        1.31      1.37 o 
   0   2  10      292.24      254.90      4.04 o 
   1   2  10      194.70      185.64      2.05 o 
   2   2  10       48.71       49.14      2.29 o 
   3   2  10       29.54       33.04      1.44 o 
   4   2  10      532.14      536.67      5.25 o 
   5   2  10      105.80       96.52      1.71 o 
   6   2  10      118.77      126.79      1.76 o 
   7   2  10       60.38       59.86      1.91 o 
   8   2  10      237.86      223.56      3.71 o 
   9   2  10        0.09        0.04      1.72 o 
  10   2  10        0.28        1.55      2.11 o 
  11   2  10       16.95       16.18      1.80 o 
 -14   3  10      158.00      157.93     20.73 o 
 -13   3  10      110.42      105.00      7.79 o 
 -12   3  10      103.08      118.77      7.00 o 
 -11   3  10      545.79      552.36     17.49 o 
 -10   3  10      147.15      141.28      4.46 o 
  -9   3  10       65.76       84.51      2.69 o 
  -8   3  10        8.92       10.33      1.90 o 
  -7   3  10      434.76      440.96      8.64 o 
  -6   3  10      242.24      221.29      2.34 o 
  -5   3  10      307.73      301.82      3.98 o 
  -4   3  10     1471.58     1494.85     19.57 o 
  -3   3  10     1334.38     1295.65     10.10 o 
  -2   3  10     1504.11     1385.75     18.16 o 
  -1   3  10        0.31        1.93      1.35 o 
   0   3  10      956.48      858.22     33.13 o 
   1   3  10     2462.28     2432.99     30.65 o 
   2   3  10      949.13      949.50     16.55 o 
   3   3  10       22.39       19.52      1.49 o 
   4   3  10        0.27        1.56      1.42 o 
   5   3  10     1222.46     1178.31     15.92 o 
   6   3  10       28.35       29.51      1.75 o 
   7   3  10      208.59      219.23      2.76 o 
   8   3  10       43.25       42.46      1.55 o 
   9   3  10      257.93      245.87      6.18 o 
  10   3  10      156.63      138.40      4.00 o 
  11   3  10       21.34       24.43      2.32 o 
 -14   4  10        1.13        7.68      4.85 o 
 -13   4  10       77.79       90.25      3.70 o 
 -12   4  10      317.31      329.13     14.99 o 
 -11   4  10       42.41       30.18      2.63 o 
 -10   4  10       23.18       19.49      2.04 o 
  -9   4  10      335.39      322.95      8.18 o 
  -8   4  10      655.91      666.19     12.29 o 
  -7   4  10        7.22       10.64      1.71 o 
  -6   4  10      145.40      150.21      2.53 o 
  -5   4  10       39.67       44.03      1.71 o 
  -4   4  10     1704.16     1655.24     21.46 o 
  -3   4  10     2088.34     1989.55     23.06 o 
  -2   4  10      637.71      626.44      5.54 o 
  -1   4  10       62.43       63.14      1.72 o 
   0   4  10      203.73      208.21      3.70 o 
   1   4  10      940.79      975.70     10.34 o 
   2   4  10     1735.91     1755.20     24.74 o 
   3   4  10     1295.03     1103.53     11.10 o 
   4   4  10      138.91      126.45      1.71 o 
   5   4  10       25.97       26.70      2.23 o 
   6   4  10      145.45      144.67      2.42 o 
   7   4  10        3.55        4.76      1.47 o 
   8   4  10      490.61      478.23      4.97 o 
   9   4  10      354.82      357.60      5.38 o 
  10   4  10        0.95        1.21      1.73 o 
  11   4  10      257.46      242.03      6.08 o 
 -13   5  10        9.18        6.79      3.73 o 
 -12   5  10        4.98        4.89      2.04 o 
 -11   5  10       14.00       16.22      2.24 o 
 -10   5  10       72.25       62.67      3.26 o 
  -9   5  10       21.66       21.62      1.79 o 
  -8   5  10       35.58       32.06      1.97 o 
  -7   5  10        9.10        8.47      1.50 o 
  -6   5  10      199.16      200.05      3.65 o 
  -5   5  10       14.29       13.97      1.70 o 
  -4   5  10      100.42      103.19      2.49 o 
  -3   5  10      478.63      440.23      6.72 o 
  -2   5  10        4.12        6.76      1.66 o 
  -1   5  10       73.60       71.32      1.84 o 
   0   5  10      240.72      201.93      4.15 o 
   1   5  10       76.62       45.48      1.65 o 
   2   5  10       98.42       79.91      1.81 o 
   3   5  10      276.71      203.24      4.65 o 
   4   5  10       63.69       67.09      1.53 o 
   5   5  10      101.12       98.25      1.94 o 
   6   5  10      171.61      191.79      4.43 o 
   7   5  10        4.07        4.34      1.49 o 
   8   5  10       70.79       63.68      2.13 o 
   9   5  10      126.52      123.49      2.25 o 
  10   5  10       25.76       30.71      1.67 o 
 -13   6  10       22.85       25.73      2.54 o 
 -12   6  10      499.13      500.22     22.63 o 
 -11   6  10      129.42      127.84      2.70 o 
 -10   6  10      381.44      365.75     10.54 o 
  -9   6  10      340.27      370.74      6.39 o 
  -8   6  10      103.84      103.19      1.97 o 
  -7   6  10      172.25      152.58      2.11 o 
  -6   6  10      283.44      262.71      5.57 o 
  -5   6  10      183.30      207.36      5.29 o 
  -4   6  10        5.93        9.37      1.59 o 
  -3   6  10      784.25      812.97      9.76 o 
  -2   6  10      447.86      444.63      7.44 o 
  -1   6  10        0.62        1.81      1.56 o 
   0   6  10      107.70      101.72      1.78 o 
   1   6  10     1171.00     1068.17     28.21 o 
   2   6  10      189.39      187.31      3.02 o 
   3   6  10      112.19      111.39      2.82 o 
   4   6  10      143.42      149.64      2.44 o 
   5   6  10       74.17       70.47      2.28 o 
   6   6  10      480.42      463.19     11.56 o 
   7   6  10        0.01        3.13      1.70 o 
   8   6  10       44.67       45.58      1.66 o 
   9   6  10      266.57      269.28      7.00 o 
  10   6  10       10.58        7.96      1.96 o 
 -12   7  10        0.04        3.66      2.05 o 
 -11   7  10      186.04      172.61      4.68 o 
 -10   7  10       56.06       52.13      1.82 o 
  -9   7  10        3.22        7.47      1.72 o 
  -8   7  10      105.25       90.78      1.91 o 
  -7   7  10      126.27      142.58      3.37 o 
  -6   7  10      567.96      549.36     10.34 o 
  -5   7  10      185.25      201.16      5.18 o 
  -4   7  10      411.15      437.32      8.44 o 
  -3   7  10      150.09      143.87      1.92 o 
  -2   7  10       15.59       24.88      1.75 o 
  -1   7  10       37.89       46.02      1.90 o 
   0   7  10     2187.52     2329.94     40.66 o 
   1   7  10      859.33      887.00     25.15 o 
   2   7  10      873.64      872.19     20.47 o 
   3   7  10      216.62      225.63      5.89 o 
   4   7  10      112.81      119.13      3.81 o 
   5   7  10       21.47       25.30      1.58 o 
   6   7  10      449.35      499.81     11.59 o 
   7   7  10      156.51      154.09      3.69 o 
   8   7  10        8.02        4.60      1.63 o 
   9   7  10       13.50       14.44      2.24 o 
 -12   8  10       20.87       16.24      2.16 o 
 -11   8  10       32.50       28.80      1.88 o 
 -10   8  10       17.65       19.83      1.84 o 
  -9   8  10      131.27      117.20      2.61 o 
  -8   8  10        6.23        4.01      1.74 o 
  -7   8  10        2.27        4.73      1.88 o 
  -6   8  10        3.27        1.04      1.87 o 
  -5   8  10      418.13      453.22      6.16 o 
  -4   8  10      339.23      348.93      3.30 o 
  -3   8  10      305.50      328.96      3.88 o 
  -2   8  10      633.33      629.95     13.45 o 
  -1   8  10      144.74      143.88      3.96 o 
   0   8  10       82.20       71.37      2.05 o 
   1   8  10        2.87        5.56      1.80 o 
   2   8  10        2.85        6.97      1.73 o 
   3   8  10        0.37        3.82      1.58 o 
   4   8  10       36.96       34.43      1.62 o 
   5   8  10       38.04       44.33      2.75 o 
   6   8  10       59.45       74.64      2.36 o 
   7   8  10       49.27       49.40      1.63 o 
   8   8  10        0.35        2.19      1.69 o 
   9   8  10       33.68       39.89      1.91 o 
 -11   9  10      123.49      110.41      4.59 o 
 -10   9  10       47.86       51.29      2.34 o 
  -9   9  10      202.80      191.33      4.40 o 
  -8   9  10      149.68      124.50      2.76 o 
  -7   9  10        0.31        1.36      1.75 o 
  -6   9  10        1.06        1.50      1.92 o 
  -5   9  10      204.83      204.57      3.37 o 
  -4   9  10      284.16      282.48      4.13 o 
  -3   9  10       52.17       45.93      1.81 o 
  -2   9  10      189.32      193.84      5.96 o 
  -1   9  10       34.24       31.45      2.10 o 
   0   9  10       13.02       17.71      1.73 o 
   1   9  10       23.61       26.95      1.56 o 
   2   9  10      170.70      153.47      5.32 o 
   3   9  10       38.97       42.15      1.73 o 
   4   9  10      117.00      108.74      1.99 o 
   5   9  10      301.47      298.29      7.83 o 
   6   9  10        1.91        3.54      1.65 o 
   7   9  10      170.29      171.54      4.52 o 
   8   9  10        0.29        1.31      1.82 o 
 -10  10  10       26.80       29.16      1.98 o 
  -9  10  10       66.60       62.21      1.92 o 
  -8  10  10      543.50      549.76     13.05 o 
  -7  10  10      400.54      391.95      8.91 o 
  -6  10  10      202.97      193.39      3.09 o 
  -5  10  10      442.12      446.20      6.03 o 
  -4  10  10       62.03       58.00      1.97 o 
  -3  10  10       43.81       49.59      2.26 o 
  -2  10  10      183.02      211.62      3.61 o 
  -1  10  10      290.96      305.70      6.13 o 
   0  10  10       17.99       19.68      1.61 o 
   1  10  10      569.61      602.14     14.38 o 
   2  10  10      520.44      537.79     15.33 o 
   3  10  10       19.68       25.28      2.44 o 
   4  10  10        4.59        9.55      1.67 o 
   5  10  10       16.91       17.78      1.69 o 
   6  10  10        8.37       10.96      1.75 o 
   7  10  10        8.86       11.43      1.69 o 
  -9  11  10        4.45        4.17      1.90 o 
  -8  11  10        4.71        4.69      1.94 o 
  -7  11  10        0.02        4.01      1.94 o 
  -6  11  10        8.03       13.68      1.95 o 
  -5  11  10       21.81       24.31      1.79 o 
  -4  11  10       79.75       88.56      2.38 o 
  -3  11  10      302.45      295.66      5.81 o 
  -2  11  10       29.14       27.02      1.71 o 
  -1  11  10       10.97       17.31      1.75 o 
   0  11  10       58.42       65.19      3.03 o 
   1  11  10       19.49       18.55      1.50 o 
   2  11  10        6.82       10.02      1.66 o 
   3  11  10        0.40        3.39      1.55 o 
   4  11  10       29.36       34.39      1.88 o 
   5  11  10        0.02        1.59      1.61 o 
   6  11  10       74.75       77.47      2.81 o 
  -8  12  10       54.96       48.06      2.37 o 
  -7  12  10      146.23      140.24      4.81 o 
  -6  12  10        0.69        2.93      2.04 o 
  -5  12  10      187.20      191.86      3.24 o 
  -4  12  10      172.11      159.65      2.43 o 
  -3  12  10        0.03        2.64      1.84 o 
  -2  12  10       45.09       36.97      1.98 o 
  -1  12  10      137.48      131.02      4.30 o 
   0  12  10        3.12        0.33      1.62 o 
   1  12  10      127.98      119.83      4.65 o 
   2  12  10       15.25       13.66      1.73 o 
   3  12  10       28.02       24.78      2.60 o 
   4  12  10       85.05       88.57      3.61 o 
   5  12  10       78.47       70.46      3.27 o 
  -6  13  10      128.23      107.37      2.77 o 
  -5  13  10       21.36       24.54      1.86 o 
  -4  13  10       13.20       17.46      2.05 o 
  -3  13  10        3.62        3.94      1.75 o 
  -2  13  10        0.28        2.57      1.80 o 
  -1  13  10      121.14      142.53      3.17 o 
   0  13  10       30.67       36.27      2.02 o 
   1  13  10       44.94       38.93      2.96 o 
   2  13  10        5.13        7.26      1.77 o 
   3  13  10       22.14       22.37      2.28 o 
 -14   1  11       61.28       60.19      5.16 o 
 -13   1  11       37.52       33.72      2.62 o 
 -12   1  11        3.23        2.31      2.73 o 
 -11   1  11       28.82       43.47      2.73 o 
 -10   1  11      138.73      144.41      2.29 o 
  -9   1  11      254.58      292.64      6.43 o 
  -8   1  11      295.26      306.34      4.68 o 
  -7   1  11       41.59       38.07      2.29 o 
  -6   1  11        4.26       10.04      1.51 o 
  -5   1  11      114.15      123.86      2.75 o 
  -4   1  11     1892.47     1889.81     24.38 o 
  -3   1  11        7.16       14.21      2.00 o 
  -2   1  11     1210.71     1208.90     11.13 o 
  -1   1  11     1282.58     1269.27     13.43 o 
   0   1  11       38.35       49.52      2.10 o 
   1   1  11       77.65       78.25      1.45 o 
   2   1  11       34.17       34.08      1.31 o 
   3   1  11     3025.98     3003.06     35.13 o 
   4   1  11       18.38       22.47      1.48 o 
   5   1  11      971.65      952.79      8.18 o 
   6   1  11       92.26       96.82      2.62 o 
   7   1  11      301.31      298.98      5.76 o 
   8   1  11       37.15       39.57      1.76 o 
   9   1  11      110.16      105.32      2.88 o 
  10   1  11       29.85       27.85      1.92 o 
  11   1  11        4.94        5.45      2.71 o 
 -14   2  11        3.61       10.36      4.99 o 
 -13   2  11       74.04       79.25      3.31 o 
 -12   2  11      263.88      238.47      9.86 o 
 -11   2  11       12.59       17.62      2.56 o 
 -10   2  11       43.70       58.01      3.01 o 
  -9   2  11       19.69       19.34      1.83 o 
  -8   2  11      129.58      144.48      5.37 o 
  -7   2  11      567.59      523.79      5.34 o 
  -6   2  11      554.43      566.40      5.40 o 
  -5   2  11      316.71      319.48      3.02 o 
  -4   2  11      664.44      697.24      9.47 o 
  -3   2  11     1101.28     1106.80     12.61 o 
  -2   2  11      315.05      326.92      4.19 o 
  -1   2  11      236.94      227.47      1.93 o 
   0   2  11     2500.35     2496.98     20.32 o 
   1   2  11      277.80      259.65      2.86 o 
   2   2  11        0.37        1.64      1.43 o 
   3   2  11      548.17      615.98     12.36 o 
   4   2  11     2424.05     2318.20     26.71 o 
   5   2  11       27.00       31.40      1.73 o 
   6   2  11      260.64      231.28      2.66 o 
   7   2  11       94.22       96.21      2.18 o 
   8   2  11       57.86       61.05      1.79 o 
   9   2  11      120.12      124.97      2.97 o 
  10   2  11      221.16      223.67      4.03 o 
 -13   3  11        8.21        2.65      6.89 o 
 -12   3  11        0.21        3.58      3.18 o 
 -11   3  11      295.86      312.92      7.40 o 
 -10   3  11       25.87       25.78      1.93 o 
  -9   3  11      431.73      459.98      9.98 o 
  -8   3  11      228.00      202.77      4.23 o 
  -7   3  11       23.25       25.74      2.53 o 
  -6   3  11        0.29       -1.42      1.81 o 
  -5   3  11      136.80      152.36      2.87 o 
  -4   3  11      109.34      116.95      1.58 o 
  -3   3  11       19.94       29.94      1.57 o 
  -2   3  11      311.39      298.29      3.44 o 
  -1   3  11      335.80      312.74      3.93 o 
   0   3  11      506.63      475.93      4.07 o 
   1   3  11       14.14        6.21      1.71 o 
   2   3  11       65.45       65.39      1.60 o 
   3   3  11      212.61      252.57      6.70 o 
   4   3  11        3.01       -0.47      1.60 o 
   5   3  11      160.77      154.76      2.24 o 
   6   3  11        1.18        3.01      1.58 o 
   7   3  11       30.84       38.71      1.59 o 
   8   3  11        8.05       12.53      1.55 o 
   9   3  11       23.52       25.69      1.53 o 
  10   3  11       29.64       30.66      1.68 o 
 -13   4  11       34.69       33.21      2.74 o 
 -12   4  11      337.93      333.81     12.51 o 
 -11   4  11      183.64      195.65      7.70 o 
 -10   4  11        4.22        4.89      2.36 o 
  -9   4  11       61.78       56.42      2.42 o 
  -8   4  11      589.14      518.36     19.32 o 
  -7   4  11      180.44      199.50      2.99 o 
  -6   4  11       67.26       63.17      1.60 o 
  -5   4  11      353.41      350.94      6.51 o 
  -4   4  11      232.26      204.14      2.66 o 
  -3   4  11      200.45      210.71      3.11 o 
  -2   4  11      664.11      579.90      5.93 o 
  -1   4  11     1109.58     1055.61     13.44 o 
   0   4  11      294.18      287.62      3.62 o 
   1   4  11      484.83      391.51      5.22 o 
   2   4  11        2.34        1.01      1.68 o 
   3   4  11      216.70      201.68      2.57 o 
   4   4  11      389.05      413.22      6.54 o 
   5   4  11      224.09      236.58      3.26 o 
   6   4  11       86.96       98.01      1.70 o 
   7   4  11      233.96      253.71      4.39 o 
   8   4  11       19.92       17.68      1.74 o 
   9   4  11      110.07      106.36      2.01 o 
  10   4  11       99.69       91.64      2.24 o 
 -13   5  11        1.02        5.27      2.43 o 
 -12   5  11        4.33        4.67      2.21 o 
 -11   5  11      118.04      120.97      2.79 o 
 -10   5  11      120.69      103.67      2.29 o 
  -9   5  11      154.82      159.79      3.06 o 
  -8   5  11      363.84      338.91      7.83 o 
  -7   5  11      198.03      198.76      3.06 o 
  -6   5  11      198.40      189.31      2.56 o 
  -5   5  11      526.08      553.53     11.56 o 
  -4   5  11     1079.79     1102.96     12.37 o 
  -3   5  11     1000.04     1028.88     11.79 o 
  -2   5  11        0.05        2.40      1.66 o 
  -1   5  11     1326.34     1319.19     18.77 o 
   0   5  11        3.51        9.29      2.14 o 
   1   5  11     1044.42      983.37     17.72 o 
   2   5  11      900.16      955.91     14.56 o 
   3   5  11      796.58      764.14     12.31 o 
   4   5  11      570.18      560.48      9.21 o 
   5   5  11      773.09      755.04      8.54 o 
   6   5  11       67.44       68.07      1.57 o 
   7   5  11        0.29       -0.09      1.47 o 
   8   5  11      177.19      162.29      2.93 o 
   9   5  11      298.95      300.58      7.06 o 
  10   5  11        3.47        2.08      1.60 o 
 -12   6  11       83.62      101.53      3.55 o 
 -11   6  11      143.81      129.83      2.49 o 
 -10   6  11     1187.21     1235.49     36.33 o 
  -9   6  11        4.76        7.04      1.85 o 
  -8   6  11      268.93      269.93      4.97 o 
  -7   6  11      216.85      195.15      2.88 o 
  -6   6  11      337.76      355.24      6.28 o 
  -5   6  11        0.17        3.30      1.82 o 
  -4   6  11        0.36        4.95      1.54 o 
  -3   6  11      173.30      175.63      2.07 o 
  -2   6  11      271.16      255.08      2.99 o 
  -1   6  11       52.24       61.97      2.67 o 
   0   6  11      567.52      528.39      6.33 o 
   1   6  11        1.47        2.44      1.39 o 
   2   6  11      194.77      181.53      3.97 o 
   3   6  11        0.67        1.99      1.73 o 
   4   6  11     1060.23     1037.03     16.66 o 
   5   6  11       32.97       32.26      1.55 o 
   6   6  11      171.89      171.99      2.79 o 
   7   6  11      139.49      150.23      3.61 o 
   8   6  11      144.93      134.99      2.15 o 
   9   6  11        3.78        4.53      1.79 o 
 -12   7  11       78.75       76.39      3.85 o 
 -11   7  11       42.52       48.97      3.03 o 
 -10   7  11      125.41      126.74      2.85 o 
  -9   7  11        6.01       11.93      1.85 o 
  -8   7  11      293.44      291.88      8.05 o 
  -7   7  11      344.92      339.94      4.96 o 
  -6   7  11       58.39       50.15      1.78 o 
  -5   7  11       34.58       40.81      1.84 o 
  -4   7  11      188.16      194.68      3.65 o 
  -3   7  11      318.76      311.80      4.75 o 
  -2   7  11       42.71       54.70      1.81 o 
  -1   7  11       93.16       94.84      2.36 o 
   0   7  11       39.33       40.08      1.69 o 
   1   7  11       60.23       58.15      2.19 o 
   2   7  11        6.93        6.80      1.71 o 
   3   7  11        5.00        6.17      1.57 o 
   4   7  11       33.25       31.21      1.53 o 
   5   7  11        1.71        4.44      1.45 o 
   6   7  11      131.67      148.37      4.11 o 
   7   7  11       16.99       19.92      1.60 o 
   8   7  11        0.01       -0.44      1.89 o 
   9   7  11       97.89       88.55      2.61 o 
 -11   8  11       43.36       39.33      2.07 o 
 -10   8  11       14.67       20.62      2.12 o 
  -9   8  11        8.74        9.36      1.70 o 
  -8   8  11      191.45      182.53      3.50 o 
  -7   8  11      283.82      289.49      6.21 o 
  -6   8  11        5.38        6.99      1.95 o 
  -5   8  11       39.29       40.69      1.72 o 
  -4   8  11       13.38       20.29      1.95 o 
  -3   8  11      194.63      195.76      2.08 o 
  -2   8  11       21.37       22.96      1.65 o 
  -1   8  11      114.66      114.07      4.23 o 
   0   8  11      315.35      315.10      4.53 o 
   1   8  11       58.78       50.48      2.04 o 
   2   8  11       26.15       28.51      1.72 o 
   3   8  11      366.75      383.55      8.29 o 
   4   8  11      101.74      100.64      3.32 o 
   5   8  11       22.15       29.24      2.16 o 
   6   8  11       20.90       25.90      1.58 o 
   7   8  11        5.14        3.22      1.52 o 
   8   8  11      414.93      372.09     11.55 o 
 -10   9  11       28.23       28.94      1.88 o 
  -9   9  11       67.34       60.27      2.13 o 
  -8   9  11      712.14      655.22     11.08 o 
  -7   9  11      207.87      223.59      4.94 o 
  -6   9  11        0.63       -1.73      1.73 o 
  -5   9  11     1350.78     1533.68     29.52 o 
  -4   9  11      162.55      159.70      2.25 o 
  -3   9  11       47.91       63.87      1.83 o 
  -2   9  11        3.01        0.72      1.63 o 
  -1   9  11      140.50      133.02      4.51 o 
   0   9  11        0.00        5.59      1.49 o 
   1   9  11        2.80        6.37      1.58 o 
   2   9  11      439.85      461.93      8.28 o 
   3   9  11      597.08      614.72     13.11 o 
   4   9  11       47.40       51.52      2.04 o 
   5   9  11      181.37      182.39      4.29 o 
   6   9  11       55.98       67.05      2.33 o 
   7   9  11        1.92        2.16      1.67 o 
  -9  10  11        0.21       -0.51      1.90 o 
  -8  10  11        0.51        4.15      1.85 o 
  -7  10  11       56.64       69.34      2.43 o 
  -6  10  11        0.57        1.97      2.04 o 
  -5  10  11        0.22        3.27      1.82 o 
  -4  10  11        2.71        4.08      2.12 o 
  -3  10  11      302.22      335.45      5.32 o 
  -2  10  11       68.24       71.39      2.32 o 
  -1  10  11       75.96       93.63      2.90 o 
   0  10  11       30.34       32.44      1.67 o 
   1  10  11       10.74       20.94      2.42 o 
   2  10  11       85.14       78.38      2.14 o 
   3  10  11        1.20        4.56      1.64 o 
   4  10  11        4.15        9.39      1.99 o 
   5  10  11        0.69        1.53      2.72 o 
   6  10  11        2.67        2.14      1.98 o 
  -8  11  11       13.06       14.54      1.97 o 
  -7  11  11        5.67        7.78      2.14 o 
  -6  11  11        0.29       -0.17      1.77 o 
  -5  11  11       22.57       23.76      1.91 o 
  -4  11  11       75.27       67.13      1.87 o 
  -3  11  11      136.16      136.94      3.03 o 
  -2  11  11      179.31      181.41      4.49 o 
  -1  11  11      359.01      347.65      9.01 o 
   0  11  11      268.06      255.14      8.02 o 
   1  11  11       12.25       15.15      1.92 o 
   2  11  11       27.00       24.20      1.80 o 
   3  11  11       20.26       27.16      1.76 o 
   4  11  11      117.83      116.10      4.63 o 
   5  11  11        0.89        1.34      1.91 o 
  -7  12  11      125.67      110.97      3.78 o 
  -6  12  11      247.65      242.24      6.89 o 
  -5  12  11       93.03       89.81      2.33 o 
  -4  12  11      162.40      175.03      3.26 o 
  -3  12  11       43.53       40.55      1.90 o 
  -2  12  11        4.84        7.41      2.00 o 
  -1  12  11       87.80       73.03      1.93 o 
   0  12  11      120.98      114.08      3.92 o 
   1  12  11      119.94      124.95      4.66 o 
   2  12  11       20.27       19.72      1.77 o 
   3  12  11      368.78      356.58     14.64 o 
   4  12  11       31.89       33.01      3.00 o 
  -4  13  11        0.48        0.05      2.00 o 
  -3  13  11        0.73        2.01      1.99 o 
  -2  13  11        2.96        3.66      1.86 o 
  -1  13  11       45.42       42.85      2.03 o 
   0  13  11       11.43       10.98      1.66 o 
   1  13  11       15.81       10.42      2.07 o 
 -13   0  12        3.79        4.16      4.74 o 
 -12   0  12      535.91      517.62     45.98 o 
 -11   0  12      723.80      748.55     34.55 o 
 -10   0  12       63.19       56.84      3.16 o 
  -9   0  12      899.38      897.50     22.19 o 
  -8   0  12       38.56       36.54      3.09 o 
  -7   0  12      309.97      332.73      9.60 o 
  -6   0  12       20.45       32.89      2.18 o 
  -5   0  12     1553.45     1483.18     42.42 o 
  -4   0  12     3467.88     3335.24     61.80 o 
  -3   0  12      406.01      399.77      7.56 o 
  -2   0  12     9446.81     9470.38    110.08 o 
  -1   0  12     2615.51     2641.66     24.73 o 
   0   0  12        0.26        4.67      1.58 o 
   1   0  12     1160.48     1052.45     16.19 o 
   2   0  12      188.91      184.58      2.27 o 
   3   0  12        0.79        3.11      1.91 o 
   4   0  12      142.05      124.17      2.49 o 
   5   0  12      542.98      550.40      3.91 o 
   6   0  12      371.80      395.32      7.86 o 
   7   0  12      325.00      331.47      8.64 o 
   8   0  12      217.46      187.08      7.54 o 
   9   0  12      246.58      261.12      4.20 o 
  10   0  12      226.58      204.69      8.27 o 
 -13   1  12       12.16        8.77      2.58 o 
 -12   1  12       25.46       28.37      4.28 o 
 -11   1  12      194.25      195.03      4.44 o 
 -10   1  12       35.67       42.06      4.07 o 
  -9   1  12        0.98        0.43      1.63 o 
  -8   1  12      183.39      174.88      4.06 o 
  -7   1  12      252.12      254.31      4.49 o 
  -6   1  12        7.19        7.64      1.37 o 
  -5   1  12       33.29       38.46      1.91 o 
  -4   1  12      675.69      725.91      8.65 o 
  -3   1  12       26.43       29.19      1.50 o 
  -2   1  12      187.52      242.57     12.57 o 
  -1   1  12     1146.66     1149.52     12.30 o 
   0   1  12      136.69      139.50      1.55 o 
   1   1  12      102.53      109.81      2.61 o 
   2   1  12       44.31       48.73      1.34 o 
   3   1  12        2.07        5.77      1.69 o 
   4   1  12       34.74       34.79      1.37 o 
   5   1  12      205.19      228.12      3.73 o 
   6   1  12      136.16      122.42      4.13 o 
   7   1  12      326.52      335.72      5.74 o 
   8   1  12       12.56       16.47      2.54 o 
   9   1  12        3.89        7.92      1.89 o 
  10   1  12        1.11        1.68      1.77 o 
 -13   2  12        7.60       10.80      2.69 o 
 -12   2  12       46.79       49.95      3.77 o 
 -11   2  12        0.39       -0.75      2.30 o 
 -10   2  12       30.22       27.94      1.96 o 
  -9   2  12       78.23       85.12      2.14 o 
  -8   2  12      105.38       99.51      2.98 o 
  -7   2  12        3.58        5.46      1.67 o 
  -6   2  12       13.95       10.15      2.41 o 
  -5   2  12      149.62      134.08      2.94 o 
  -4   2  12      399.41      381.99      5.15 o 
  -3   2  12      218.58      223.93      2.50 o 
  -2   2  12        8.79       11.86      1.39 o 
  -1   2  12      405.76      412.39      4.73 o 
   0   2  12        1.03        5.20      1.25 o 
   1   2  12       55.88       60.80      1.39 o 
   2   2  12      668.93      671.73      4.91 o 
   3   2  12      248.09      234.60      2.80 o 
   4   2  12       40.95       47.27      1.62 o 
   5   2  12        1.28        2.31      1.47 o 
   6   2  12       33.32       31.56      1.60 o 
   7   2  12       95.35       98.02      3.45 o 
   8   2  12        0.36        0.28      2.59 o 
   9   2  12      238.28      236.95      2.80 o 
  10   2  12        4.53        4.91      1.64 o 
 -13   3  12       70.89       61.19      6.85 o 
 -12   3  12      310.12      312.60     23.57 o 
 -11   3  12        1.96        8.26      2.08 o 
 -10   3  12      366.63      382.40      7.72 o 
  -9   3  12       30.33       44.08      2.17 o 
  -8   3  12        6.61        5.48      1.77 o 
  -7   3  12      465.71      434.85      9.57 o 
  -6   3  12       76.34       80.43      2.77 o 
  -5   3  12      114.25      117.66      2.10 o 
  -4   3  12      451.50      428.48      5.45 o 
  -3   3  12      653.43      627.67      7.74 o 
  -2   3  12      818.13      868.00     10.51 o 
  -1   3  12       57.99       62.45      1.42 o 
   0   3  12       56.19       57.59      1.47 o 
   1   3  12      114.01       97.68      2.38 o 
   2   3  12        5.99       11.37      1.63 o 
   3   3  12      634.80      612.22      5.67 o 
   4   3  12       19.05       26.07      1.60 o 
   5   3  12      196.28      208.75      3.89 o 
   6   3  12      194.41      211.92      3.19 o 
   7   3  12      205.38      190.09      3.88 o 
   8   3  12       48.47       50.85      1.85 o 
   9   3  12       76.99       81.69      2.22 o 
  10   3  12       10.10        8.36      3.32 o 
 -13   4  12        3.22        2.17      3.86 o 
 -12   4  12        0.34        2.31      2.50 o 
 -11   4  12      347.30      353.93     11.94 o 
 -10   4  12      213.91      206.34      5.47 o 
  -9   4  12       57.60       60.82      2.22 o 
  -8   4  12       57.28       59.83      2.18 o 
  -7   4  12        4.56        6.95      2.33 o 
  -6   4  12      390.60      365.40      2.80 o 
  -5   4  12        0.11        0.92      1.61 o 
  -4   4  12      530.69      506.13      6.88 o 
  -3   4  12       35.72       46.88      1.58 o 
  -2   4  12        0.69        3.05      1.39 o 
  -1   4  12      755.59      777.73     13.68 o 
   0   4  12        1.48        3.04      1.52 o 
   1   4  12        5.12        4.26      1.45 o 
   2   4  12      477.00      474.54      9.99 o 
   3   4  12       26.89       30.69      1.60 o 
   4   4  12      117.64      106.47      2.23 o 
   5   4  12        8.87       14.43      1.50 o 
   6   4  12      959.98      983.92     17.13 o 
   7   4  12        7.30        7.56      1.79 o 
   8   4  12      143.60      152.45      3.13 o 
   9   4  12        0.08       -0.70      1.79 o 
 -12   5  12      187.79      174.99      7.84 o 
 -11   5  12        4.85        9.19      2.43 o 
 -10   5  12       40.01       37.14      2.09 o 
  -9   5  12       17.15       21.10      2.00 o 
  -8   5  12       70.92       76.37      3.75 o 
  -7   5  12      364.77      376.76      4.85 o 
  -6   5  12        5.42        7.25      1.75 o 
  -5   5  12        0.82        8.61      1.63 o 
  -4   5  12       33.12       50.54      1.61 o 
  -3   5  12       72.57       62.95      1.70 o 
  -2   5  12      432.26      422.58      6.55 o 
  -1   5  12      179.65      157.60      3.60 o 
   0   5  12      124.27      107.65      2.40 o 
   1   5  12       15.63       20.97      1.46 o 
   2   5  12       91.76       86.27      1.62 o 
   3   5  12       75.19       75.19      1.69 o 
   4   5  12      426.18      423.69      4.91 o 
   5   5  12       68.52       71.53      1.61 o 
   6   5  12      304.94      309.70      5.48 o 
   7   5  12       50.36       58.46      1.76 o 
   8   5  12      139.11      129.62      3.95 o 
   9   5  12        6.65        7.10      1.85 o 
 -12   6  12       24.99       28.38      2.52 o 
 -11   6  12      109.45      105.99      4.39 o 
 -10   6  12      158.31      146.38      4.80 o 
  -9   6  12       69.34       93.67      3.22 o 
  -8   6  12       15.99       21.43      1.76 o 
  -7   6  12      249.95      266.29      3.20 o 
  -6   6  12      125.13      113.50      2.37 o 
  -5   6  12      115.48      115.97      2.87 o 
  -4   6  12       14.71       19.52      1.80 o 
  -3   6  12       70.35       81.58      1.66 o 
  -2   6  12      181.63      182.65      2.22 o 
  -1   6  12      219.21      242.07      3.72 o 
   0   6  12      547.10      514.08     11.14 o 
   1   6  12       42.92       53.23      2.89 o 
   2   6  12      168.64      167.12      2.60 o 
   3   6  12      120.35      108.91      2.76 o 
   4   6  12        8.29        7.85      2.00 o 
   5   6  12      220.24      253.93      5.65 o 
   6   6  12       89.11       93.34      1.76 o 
   7   6  12        0.26        0.74      1.66 o 
   8   6  12       95.50       97.43      3.90 o 
 -11   7  12        3.97        1.56      2.15 o 
 -10   7  12        0.17        2.20      2.12 o 
  -9   7  12       90.99       90.31      2.06 o 
  -8   7  12       37.42       34.85      1.78 o 
  -7   7  12      207.49      203.32      3.26 o 
  -6   7  12      410.30      394.15      4.95 o 
  -5   7  12        1.44        6.10      1.64 o 
  -4   7  12        4.46        3.09      1.61 o 
  -3   7  12     1133.72     1167.80     14.69 o 
  -2   7  12      354.45      409.49      7.24 o 
  -1   7  12      124.93      150.33      2.33 o 
   0   7  12       31.26       47.61      2.43 o 
   1   7  12      159.38      165.83      3.98 o 
   2   7  12      163.51      160.02      4.22 o 
   3   7  12      216.16      213.02      6.17 o 
   4   7  12      103.55      109.84      2.86 o 
   5   7  12        0.15        4.75      1.52 o 
   6   7  12       81.80       76.59      2.17 o 
   7   7  12       51.14       44.35      1.73 o 
   8   7  12      100.80      102.34      3.65 o 
 -11   8  12        6.17        7.26      3.57 o 
 -10   8  12       17.32       10.64      2.18 o 
  -9   8  12       18.06       20.69      1.99 o 
  -8   8  12      143.83      146.20      3.30 o 
  -7   8  12      117.18      122.72      3.47 o 
  -6   8  12       48.88       62.77      2.00 o 
  -5   8  12        6.56        1.21      1.85 o 
  -4   8  12       26.65       26.87      1.81 o 
  -3   8  12      548.51      581.03     12.42 o 
  -2   8  12       45.97       46.14      1.59 o 
  -1   8  12      452.02      454.57     10.51 o 
   0   8  12       70.05       72.12      1.84 o 
   1   8  12      125.75      127.44      3.96 o 
   2   8  12        0.00        0.21      1.67 o 
   3   8  12        0.02        1.06      1.64 o 
   4   8  12      283.75      291.50      7.91 o 
   5   8  12      191.32      193.78      5.52 o 
   6   8  12      700.69      702.83     18.92 o 
   7   8  12      113.89      112.26      2.20 o 
 -10   9  12      115.38      109.40      5.00 o 
  -9   9  12       35.06       33.14      2.04 o 
  -8   9  12      406.76      394.88      6.18 o 
  -7   9  12        3.84        2.82      1.81 o 
  -6   9  12        2.47        7.35      1.85 o 
  -5   9  12       63.53       63.62      2.05 o 
  -4   9  12        4.86        6.59      1.96 o 
  -3   9  12        7.81        9.62      1.85 o 
  -2   9  12      178.14      183.61      4.32 o 
  -1   9  12       45.43       42.60      1.76 o 
   0   9  12       64.45       58.31      1.71 o 
   1   9  12      498.27      492.01     12.21 o 
   2   9  12       75.29       67.79      1.81 o 
   3   9  12      100.19      108.24      3.64 o 
   4   9  12        0.29        2.55      1.70 o 
   5   9  12        0.43        4.61      1.66 o 
   6   9  12        1.61        3.71      1.62 o 
  -9  10  12       50.26       44.12      2.01 o 
  -8  10  12       23.17       20.19      2.21 o 
  -7  10  12       58.60       50.98      2.11 o 
  -6  10  12       20.50       21.55      2.06 o 
  -5  10  12      413.21      408.78      5.29 o 
  -4  10  12       54.64       66.54      2.19 o 
  -3  10  12        1.47        7.04      1.76 o 
  -2  10  12       90.27      110.32      2.17 o 
  -1  10  12      305.39      338.07      8.21 o 
   0  10  12       70.08       72.35      2.29 o 
   1  10  12       24.40       18.22      1.59 o 
   2  10  12        0.59       -1.57      1.64 o 
   3  10  12       63.46       60.02      2.81 o 
   4  10  12        0.54        2.76      1.86 o 
   5  10  12       94.78      105.27      4.42 o 
  -7  11  12       40.48       42.73      2.15 o 
  -6  11  12       27.21       22.27      1.98 o 
  -5  11  12        0.15        2.00      1.81 o 
  -4  11  12       39.44       41.19      2.06 o 
  -3  11  12        1.82        5.25      1.87 o 
  -2  11  12      244.53      234.88      4.34 o 
  -1  11  12       71.95       67.45      2.06 o 
   0  11  12        1.35        1.08      1.82 o 
   1  11  12        0.06       -1.18      1.77 o 
   2  11  12        4.27        5.73      1.97 o 
   3  11  12       64.58       69.53      2.74 o 
   4  11  12        4.41        1.78      2.08 o 
  -6  12  12        0.94        8.42      6.57 o 
  -5  12  12        1.71        6.43      2.08 o 
  -4  12  12       43.26       39.10      2.06 o 
  -3  12  12       21.22       28.10      1.87 o 
  -2  12  12      103.15      103.54      3.39 o 
  -1  12  12        6.42       10.54      1.62 o 
   0  12  12      102.96       90.72      2.86 o 
   1  12  12       46.49       41.27      2.86 o 
   2  12  12       61.69       52.87      2.53 o 
 -13   1  13        1.05        3.49      2.87 o 
 -12   1  13      417.68      434.41     21.37 o 
 -11   1  13      248.22      229.91      5.47 o 
 -10   1  13        1.92        3.85      2.88 o 
  -9   1  13       27.77       30.94      1.94 o 
  -8   1  13      696.29      693.93     12.04 o 
  -7   1  13      368.47      368.91      4.47 o 
  -6   1  13      349.10      318.29      4.98 o 
  -5   1  13        2.56        3.70      1.47 o 
  -4   1  13      440.12      439.89      5.59 o 
  -3   1  13       51.20       55.57      1.54 o 
  -2   1  13        1.63        5.59      1.33 o 
  -1   1  13      660.12      637.25      3.59 o 
   0   1  13     1545.78     1634.51      8.90 o 
   1   1  13        1.85        3.80      1.49 o 
   2   1  13      624.72      627.85      5.70 o 
   3   1  13       30.95       36.69      1.40 o 
   4   1  13       49.22       55.30      1.63 o 
   5   1  13       13.39       11.81      1.83 o 
   6   1  13       66.28       68.96      1.84 o 
   7   1  13      147.21      157.54      4.46 o 
   8   1  13       16.80       17.31      1.87 o 
   9   1  13      221.97      204.62      7.28 o 
 -13   2  13       17.56       26.67      5.24 o 
 -12   2  13      115.55       96.55      6.70 o 
 -11   2  13       32.75       28.71      2.43 o 
 -10   2  13      235.24      223.71      4.06 o 
  -9   2  13      202.89      243.45      2.94 o 
  -8   2  13      456.34      443.46      6.55 o 
  -7   2  13      412.19      402.62      5.15 o 
  -6   2  13       47.71       60.62      2.77 o 
  -5   2  13      169.45      159.87      2.02 o 
  -4   2  13     1768.03     1779.53     23.24 o 
  -3   2  13      306.14      298.01      3.28 o 
  -2   2  13      187.63      209.81      2.76 o 
  -1   2  13       90.42       88.06      1.54 o 
   0   2  13      547.59      521.72      4.13 o 
   1   2  13      728.79      738.85      6.93 o 
   2   2  13       30.14       37.65      1.46 o 
   3   2  13       34.52       48.32      1.92 o 
   4   2  13       26.75       32.12      1.66 o 
   5   2  13      228.89      265.45      4.43 o 
   6   2  13      449.51      458.75      6.73 o 
   7   2  13       75.08       71.81      2.17 o 
   8   2  13        0.15        2.45      1.96 o 
   9   2  13        9.05        9.11      1.79 o 
 -12   3  13       49.22       50.63      4.23 o 
 -11   3  13       29.50       24.69      1.99 o 
 -10   3  13       43.67       43.04      2.08 o 
  -9   3  13      232.06      245.06      6.35 o 
  -8   3  13       33.04       32.96      2.36 o 
  -7   3  13      433.12      457.26      6.08 o 
  -6   3  13       39.25       41.51      1.96 o 
  -5   3  13        0.03        5.63      1.77 o 
  -4   3  13       58.59       58.02      1.68 o 
  -3   3  13       97.79       98.52      1.65 o 
  -2   3  13      826.04      848.69      8.44 o 
  -1   3  13        6.60        8.44      1.39 o 
   0   3  13      989.41      998.10     11.72 o 
   1   3  13      127.01      114.74      2.19 o 
   2   3  13      254.70      255.57      2.82 o 
   3   3  13      222.33      207.56      4.31 o 
   4   3  13      196.77      218.89      3.18 o 
   5   3  13       57.54       54.39      1.57 o 
   6   3  13       42.89       46.64      1.93 o 
   7   3  13       23.44       30.85      1.86 o 
   8   3  13        8.10        6.08      1.68 o 
   9   3  13        8.67       11.81      1.82 o 
 -12   4  13        6.46        7.62      3.29 o 
 -11   4  13       61.70       48.62      2.36 o 
 -10   4  13      112.32      121.43      2.70 o 
  -9   4  13        6.08       12.77      2.50 o 
  -8   4  13      231.83      189.46      7.19 o 
  -7   4  13       24.97       24.28      1.98 o 
  -6   4  13      292.15      273.84      4.46 o 
  -5   4  13       87.10       96.57      1.86 o 
  -4   4  13      482.04      418.45      5.62 o 
  -3   4  13       46.60       46.51      1.73 o 
  -2   4  13      248.62      246.68      3.74 o 
  -1   4  13      329.47      360.29      8.89 o 
   0   4  13       76.74       75.86      1.78 o 
   1   4  13      457.93      494.03      8.05 o 
   2   4  13        6.84        8.84      1.55 o 
   3   4  13        6.54        3.93      1.50 o 
   4   4  13      216.52      226.99      5.22 o 
   5   4  13       24.95       24.88      1.50 o 
   6   4  13        0.01        3.32      1.55 o 
   7   4  13       12.40       17.21      1.74 o 
   8   4  13        0.30        0.57      1.78 o 
 -12   5  13        2.69        2.39      2.47 o 
 -11   5  13      148.96      137.12      3.86 o 
 -10   5  13      240.12      265.93      5.41 o 
  -9   5  13        3.66        1.03      2.74 o 
  -8   5  13      134.43      144.48      2.29 o 
  -7   5  13      697.07      678.51      7.67 o 
  -6   5  13       79.88       65.68      2.11 o 
  -5   5  13      144.03      128.20      2.28 o 
  -4   5  13      231.96      223.28      3.75 o 
  -3   5  13      432.47      430.03      4.95 o 
  -2   5  13       74.43       69.45      2.10 o 
  -1   5  13      156.82      143.31      3.11 o 
   0   5  13      562.00      590.78     11.10 o 
   1   5  13       57.08       53.47      1.65 o 
   2   5  13        6.77        9.44      1.51 o 
   3   5  13        5.20        3.56      1.47 o 
   4   5  13      577.88      612.37     10.77 o 
   5   5  13      186.83      190.48      3.88 o 
   6   5  13       62.10       71.18      1.71 o 
   7   5  13       17.82       15.82      1.67 o 
   8   5  13       37.84       38.75      1.94 o 
 -11   6  13       34.58       29.56      2.30 o 
 -10   6  13        1.08        4.73      1.95 o 
  -9   6  13      176.14      158.87      4.10 o 
  -8   6  13      358.57      354.90      3.67 o 
  -7   6  13       35.16       33.65      1.86 o 
  -6   6  13      160.63      163.90      2.38 o 
  -5   6  13        0.49        3.53      1.74 o 
  -4   6  13       32.89       39.05      1.65 o 
  -3   6  13       14.42       19.01      1.75 o 
  -2   6  13      377.70      347.74      5.52 o 
  -1   6  13      720.78      740.21      9.32 o 
   0   6  13        0.40        2.11      1.54 o 
   1   6  13     1029.10     1016.90     26.89 o 
   2   6  13      302.16      293.15      6.67 o 
   3   6  13       77.77       86.27      1.55 o 
   4   6  13      126.09      131.83      2.31 o 
   5   6  13        3.49        4.67      1.56 o 
   6   6  13       34.36       38.99      1.82 o 
   7   6  13      125.22      130.45      4.12 o 
   8   6  13       93.99       82.60      9.68 o 
 -11   7  13        4.29        4.26      2.67 o 
 -10   7  13       13.61        9.78      2.12 o 
  -9   7  13        5.37        2.78      2.20 o 
  -8   7  13        6.73        7.29      1.97 o 
  -7   7  13       66.10       57.94      1.91 o 
  -6   7  13      161.64      162.22      2.79 o 
  -5   7  13       71.75       79.01      2.09 o 
  -4   7  13        9.36       12.39      1.70 o 
  -3   7  13       25.80       24.18      1.82 o 
  -2   7  13        3.52       10.92      1.80 o 
  -1   7  13        3.91        8.12      1.59 o 
   0   7  13        2.13        4.60      1.61 o 
   1   7  13       29.49       38.88      1.85 o 
   2   7  13       51.78       52.85      1.84 o 
   3   7  13        1.11       -0.24      1.56 o 
   4   7  13      117.93      110.46      2.75 o 
   5   7  13       10.85       13.97      1.57 o 
   6   7  13       54.62       51.38      1.67 o 
   7   7  13        3.54       11.47      1.80 o 
 -10   8  13        0.35        0.51      2.22 o 
  -9   8  13       22.39       30.88      2.21 o 
  -8   8  13      107.88      107.12      2.13 o 
  -7   8  13       36.60       39.52      2.07 o 
  -6   8  13       77.36       84.76      2.07 o 
  -5   8  13      158.28      174.84      4.07 o 
  -4   8  13      136.84      129.98      2.69 o 
  -3   8  13       30.89       28.48      1.77 o 
  -2   8  13        0.24        1.04      1.64 o 
  -1   8  13        3.01        3.96      1.67 o 
   0   8  13       85.72      103.90      2.36 o 
   1   8  13      163.80      187.82      5.53 o 
   2   8  13       91.82      100.31      2.70 o 
   3   8  13      185.08      192.00      3.73 o 
   4   8  13       24.24       28.02      1.98 o 
   5   8  13      450.05      437.83     14.59 o 
   6   8  13       53.56       49.05      1.85 o 
  -9   9  13       18.74       21.82      2.43 o 
  -8   9  13      234.93      220.07      5.15 o 
  -7   9  13      134.79      113.84      3.15 o 
  -6   9  13       16.16       21.51      1.85 o 
  -5   9  13        1.79        2.19      1.88 o 
  -4   9  13       94.99       87.85      2.05 o 
  -3   9  13        7.65       10.37      2.17 o 
  -2   9  13       21.99       30.56      2.05 o 
  -1   9  13      435.25      436.58     12.28 o 
   0   9  13      781.55      835.06     21.35 o 
   1   9  13       28.07       36.52      2.58 o 
   2   9  13      178.94      181.96      6.31 o 
   3   9  13      159.14      174.86      5.87 o 
   4   9  13       23.33       27.25      1.93 o 
   5   9  13       26.11       24.32      1.89 o 
  -8  10  13       98.78       89.08      2.38 o 
  -7  10  13       77.68       65.15      2.34 o 
  -6  10  13       14.70       15.98      1.83 o 
  -5  10  13       21.84       23.37      1.83 o 
  -4  10  13        2.45        9.21      1.78 o 
  -3  10  13       62.81       75.87      2.32 o 
  -2  10  13        0.64        2.31      1.68 o 
  -1  10  13      378.78      389.05     10.39 o 
   0  10  13      105.79      119.98      4.91 o 
   1  10  13       71.23       70.10      3.24 o 
   2  10  13       31.43       34.24      1.85 o 
   3  10  13        2.49        5.72      1.79 o 
   4  10  13        3.62        2.38      1.93 o 
  -6  11  13      206.91      186.47      7.08 o 
  -5  11  13        6.45        7.60      2.12 o 
  -4  11  13      129.94      138.99      4.17 o 
  -3  11  13       34.08       29.67      1.97 o 
  -2  11  13       40.30       38.15      1.83 o 
  -1  11  13       18.76       26.45      1.93 o 
   0  11  13       97.80       91.37      2.97 o 
   1  11  13        6.28        8.91      1.84 o 
   2  11  13       34.17       37.68      2.76 o 
  -3  12  13      103.33       98.54      5.26 o 
  -2  12  13        2.08        0.07      2.20 o 
  -1  12  13        0.46        4.98      2.87 o 
 -12   0  14       47.83       47.22      4.69 o 
 -11   0  14      121.19      134.66      6.78 o 
 -10   0  14        0.42        1.20      5.58 o 
  -9   0  14      156.05      170.66      3.37 o 
  -8   0  14      938.96      871.33     19.32 o 
  -7   0  14       37.29       37.21      2.43 o 
  -6   0  14      103.17      109.05      2.43 o 
  -5   0  14     1039.42      959.84     20.81 o 
  -4   0  14     1018.74     1044.27     10.91 o 
  -3   0  14      124.64      103.06      2.37 o 
  -2   0  14      214.87      225.98      3.33 o 
  -1   0  14      190.86      169.62      2.34 o 
   0   0  14     1183.65     1203.00     17.07 o 
   1   0  14       42.93       35.71      1.85 o 
   2   0  14        7.09       16.96      2.11 o 
   3   0  14      429.16      479.32     10.58 o 
   4   0  14      176.68      190.70      7.28 o 
   5   0  14       66.70       70.60      2.58 o 
   6   0  14      575.51      610.91     17.47 o 
   7   0  14      311.05      329.10      9.33 o 
   8   0  14       39.42       34.43      3.48 o 
 -12   1  14       57.19       48.75      3.37 o 
 -11   1  14       39.69       34.35      2.78 o 
 -10   1  14       37.60       49.26      2.28 o 
  -9   1  14        1.31        5.28      2.28 o 
  -8   1  14       27.02       33.81      2.93 o 
  -7   1  14      483.15      482.23      7.93 o 
  -6   1  14       13.56       12.80      1.85 o 
  -5   1  14     1113.03     1126.84     15.26 o 
  -4   1  14      261.27      271.01      4.86 o 
  -3   1  14        6.91        8.40      1.36 o 
  -2   1  14       21.91       20.90      1.37 o 
  -1   1  14       82.78       84.40      1.48 o 
   0   1  14        4.33        9.54      1.33 o 
   1   1  14       35.22       32.42      1.32 o 
   2   1  14      440.52      454.35      4.38 o 
   3   1  14      118.79      109.68      1.64 o 
   4   1  14      243.44      230.05      4.53 o 
   5   1  14       16.30       16.88      1.90 o 
   6   1  14        7.45       14.57      2.27 o 
   7   1  14       19.13       30.56      2.29 o 
   8   1  14        0.93        4.14      2.01 o 
 -12   2  14      215.02      223.79     12.54 o 
 -11   2  14        9.11        8.40      2.71 o 
 -10   2  14       23.66       29.82      2.23 o 
  -9   2  14        0.84        0.86      1.80 o 
  -8   2  14        8.42        5.09      1.81 o 
  -7   2  14       51.51       57.89      2.15 o 
  -6   2  14       38.41       39.97      1.87 o 
  -5   2  14       56.69       58.36      1.83 o 
  -4   2  14      272.63      277.32      4.08 o 
  -3   2  14        0.07        1.87      1.33 o 
  -2   2  14       45.93       42.86      1.51 o 
  -1   2  14       36.32       39.33      1.37 o 
   0   2  14       20.40       27.49      1.52 o 
   1   2  14       36.84       48.31      1.45 o 
   2   2  14       80.21       85.33      1.81 o 
   3   2  14        8.54       11.68      1.68 o 
   4   2  14        2.43        3.40      1.62 o 
   5   2  14        0.11        4.21      1.83 o 
   6   2  14       21.36       21.79      1.86 o 
   7   2  14        2.03        6.37      1.86 o 
   8   2  14       35.27       34.36      2.06 o 
 -12   3  14        0.59       -2.66      2.66 o 
 -11   3  14       59.64       62.95      2.45 o 
 -10   3  14      270.81      279.63      9.09 o 
  -9   3  14       45.31       43.82      2.57 o 
  -8   3  14       91.82       92.38      2.21 o 
  -7   3  14       12.04       14.13      1.97 o 
  -6   3  14       17.26       23.35      2.00 o 
  -5   3  14      344.82      344.29      4.63 o 
  -4   3  14       71.28       92.01      1.71 o 
  -3   3  14        5.39        2.92      1.30 o 
  -2   3  14       52.68       61.24      1.58 o 
  -1   3  14      443.92      471.51      4.86 o 
   0   3  14      124.61      110.61      2.61 o 
   1   3  14      153.33      166.42      2.25 o 
   2   3  14      300.67      322.22      6.27 o 
   3   3  14       26.85       35.33      1.85 o 
   4   3  14      108.68      110.53      2.26 o 
   5   3  14      149.61      152.06      4.25 o 
   6   3  14      330.46      347.48      9.31 o 
   7   3  14       34.48       29.32      2.08 o 
   8   3  14      129.02      115.18      2.08 o 
 -11   4  14        4.20        5.73      2.30 o 
 -10   4  14       50.92       49.69      2.55 o 
  -9   4  14       12.96       16.99      1.84 o 
  -8   4  14        5.19        4.91      2.54 o 
  -7   4  14      381.58      372.85      4.03 o 
  -6   4  14      954.81      931.41     10.94 o 
  -5   4  14       31.30       28.37      1.69 o 
  -4   4  14      738.44      725.32      6.62 o 
  -3   4  14       36.48       43.83      1.57 o 
  -2   4  14       93.04      100.29      1.80 o 
  -1   4  14      106.17      103.77      1.63 o 
   0   4  14       50.49       66.37      1.86 o 
   1   4  14      106.05      104.74      2.05 o 
   2   4  14        9.46       12.33      1.80 o 
   3   4  14      723.97      701.86     13.84 o 
   4   4  14      190.89      191.94      3.48 o 
   5   4  14       98.09       97.08      1.60 o 
   6   4  14        6.74       10.17      1.79 o 
   7   4  14      173.75      163.49      3.86 o 
 -11   5  14        0.04        1.47      2.30 o 
 -10   5  14       14.31       18.18      3.24 o 
  -9   5  14       11.34        7.37      2.28 o 
  -8   5  14       35.81       33.96      2.65 o 
  -7   5  14      126.78      142.52      2.40 o 
  -6   5  14      158.02      145.75      3.64 o 
  -5   5  14      500.99      487.85     11.35 o 
  -4   5  14      407.41      375.26      6.11 o 
  -3   5  14      226.96      217.74      2.66 o 
  -2   5  14       48.87       53.25      1.76 o 
  -1   5  14       33.80       29.61      1.78 o 
   0   5  14       38.30       34.55      1.87 o 
   1   5  14       86.98       86.25      2.20 o 
   2   5  14      209.11      194.79      3.58 o 
   3   5  14       27.55       34.31      1.70 o 
   4   5  14       26.18       32.29      1.75 o 
   5   5  14       61.16       57.47      2.06 o 
   6   5  14       14.10       14.25      1.68 o 
   7   5  14        8.90        7.77      1.91 o 
 -10   6  14       31.07       34.47      2.58 o 
  -9   6  14        6.69        5.78      2.09 o 
  -8   6  14       46.84       43.21      2.14 o 
  -7   6  14      104.48      119.97      2.72 o 
  -6   6  14      131.87      129.89      3.36 o 
  -5   6  14       29.46       35.30      1.91 o 
  -4   6  14      729.50      730.33      6.80 o 
  -3   6  14      186.05      188.49      2.14 o 
  -2   6  14        8.10       14.88      1.87 o 
  -1   6  14      163.23      167.15      2.16 o 
   0   6  14       51.59       59.07      1.81 o 
   1   6  14       12.84       16.16      1.62 o 
   2   6  14       23.61       28.29      1.71 o 
   3   6  14      514.62      533.38     13.38 o 
   4   6  14       13.03       15.13      1.49 o 
   5   6  14        0.97        4.23      1.64 o 
   6   6  14      340.12      334.60      8.17 o 
 -10   7  14       83.88       78.81      3.73 o 
  -9   7  14       53.12       36.98      2.71 o 
  -8   7  14       20.98       25.97      2.15 o 
  -7   7  14        1.16        3.19      1.93 o 
  -6   7  14       63.25       70.99      2.12 o 
  -5   7  14      530.37      547.66      7.46 o 
  -4   7  14        1.62        2.76      1.83 o 
  -3   7  14        0.23        2.08      1.60 o 
  -2   7  14      232.25      220.39      5.04 o 
  -1   7  14      932.10      974.58     10.56 o 
   0   7  14      112.73      112.04      2.62 o 
   1   7  14       48.05       59.11      2.65 o 
   2   7  14      154.34      152.63      4.36 o 
   3   7  14       31.85       41.10      2.39 o 
   4   7  14        0.59        1.37      1.71 o 
   5   7  14        3.94        5.59      1.79 o 
   6   7  14      782.63      747.14     26.71 o 
  -9   8  14        0.31        0.29      2.64 o 
  -8   8  14       10.82       19.47      2.21 o 
  -7   8  14      157.93      141.54      2.58 o 
  -6   8  14      321.77      325.36      6.97 o 
  -5   8  14        0.10       -0.74      1.91 o 
  -4   8  14      412.39      409.30      9.09 o 
  -3   8  14       48.68       50.48      1.86 o 
  -2   8  14       90.93       92.65      2.12 o 
  -1   8  14        7.42       12.27      1.82 o 
   0   8  14      178.59      182.26      3.93 o 
   1   8  14      200.84      192.59      4.45 o 
   2   8  14       19.96       26.41      2.35 o 
   3   8  14     1035.22     1030.28     22.01 o 
   4   8  14       49.40       47.40      2.38 o 
   5   8  14       80.49       83.92      5.02 o 
  -8   9  14        3.25        7.04      2.24 o 
  -7   9  14        6.20        6.84      2.12 o 
  -6   9  14       12.71       14.31      2.02 o 
  -5   9  14      109.68      102.50      2.28 o 
  -4   9  14        6.10        8.99      2.01 o 
  -3   9  14        2.26        3.07      1.67 o 
  -2   9  14       21.15       27.35      2.12 o 
  -1   9  14       25.64       28.73      1.83 o 
   0   9  14        1.00        3.54      2.13 o 
   1   9  14       12.61       17.71      1.99 o 
   2   9  14       31.26       41.81      2.03 o 
   3   9  14      244.62      241.29      6.59 o 
   4   9  14       25.49       27.82      1.97 o 
  -6  10  14        6.47        7.48      2.28 o 
  -5  10  14       27.84       33.27      1.99 o 
  -4  10  14       24.64       29.53      1.80 o 
  -3  10  14       57.28       60.53      2.29 o 
  -2  10  14       37.93       33.70      2.36 o 
  -1  10  14      113.86      103.90      3.45 o 
   0  10  14      106.68      100.58      3.64 o 
   1  10  14       21.74       25.89      2.63 o 
   2  10  14      246.59      235.50      8.46 o 
  -4  11  14       37.64       37.94      3.26 o 
  -3  11  14        3.26        1.53      1.75 o 
  -2  11  14        2.69        1.68      1.86 o 
  -1  11  14        2.47        4.25      2.06 o 
   0  11  14       18.38       21.45      2.35 o 
 -11   1  15       64.79       56.61      2.99 o 
 -10   1  15      561.85      563.94     13.75 o 
  -9   1  15       22.38       17.24      2.65 o 
  -8   1  15       21.51       22.59      1.96 o 
  -7   1  15       27.71       23.70      1.82 o 
  -6   1  15       35.92       41.96      1.91 o 
  -5   1  15      257.68      253.72      4.49 o 
  -4   1  15      107.30       97.21      1.78 o 
  -3   1  15     1342.00     1378.45     16.65 o 
  -2   1  15       14.85       21.71      1.40 o 
  -1   1  15       45.29       45.21      1.35 o 
   0   1  15       39.04       34.48      1.30 o 
   1   1  15      165.93      168.71      2.35 o 
   2   1  15      103.17      108.05      1.55 o 
   3   1  15       88.16       96.73      2.11 o 
   4   1  15       77.01       88.37      1.86 o 
   5   1  15       68.07       62.93      2.00 o 
   6   1  15      301.47      291.25      6.80 o 
   7   1  15       13.69       11.87      2.05 o 
 -11   2  15      355.57      347.82      7.53 o 
 -10   2  15        7.50        3.67      1.95 o 
  -9   2  15       10.92       14.10      1.97 o 
  -8   2  15       37.16       43.87      2.09 o 
  -7   2  15      965.52      990.34     11.55 o 
  -6   2  15       31.50       28.99      2.00 o 
  -5   2  15      635.24      680.60      7.84 o 
  -4   2  15      528.86      523.72      6.04 o 
  -3   2  15        4.69       13.91      1.53 o 
  -2   2  15     1028.31     1018.68     11.64 o 
  -1   2  15      172.58      192.32      2.81 o 
   0   2  15      145.44      157.79      1.77 o 
   1   2  15       26.04       26.28      1.65 o 
   2   2  15      966.88     1035.86     12.59 o 
   3   2  15      207.68      201.79      2.25 o 
   4   2  15       32.61       37.92      1.72 o 
   5   2  15       70.27       76.55      1.97 o 
   6   2  15       72.70       77.68      2.38 o 
   7   2  15       18.67       19.91      1.77 o 
 -11   3  15       61.14       64.61      2.79 o 
 -10   3  15       35.15       37.17      3.03 o 
  -9   3  15       15.92       23.52      2.16 o 
  -8   3  15        8.81        9.18      2.15 o 
  -7   3  15       90.24       95.65      2.35 o 
  -6   3  15       31.10       26.34      1.58 o 
  -5   3  15       58.76       52.49      1.68 o 
  -4   3  15       17.98       16.87      1.44 o 
  -3   3  15     1009.75      976.31     12.08 o 
  -2   3  15       19.25       20.60      1.55 o 
  -1   3  15      367.78      333.98      3.79 o 
   0   3  15       11.99       11.84      1.58 o 
   1   3  15      374.64      396.56      4.85 o 
   2   3  15       14.33       19.06      1.72 o 
   3   3  15       34.95       36.99      1.78 o 
   4   3  15      114.45      111.06      1.88 o 
   5   3  15       16.43       16.99      1.60 o 
   6   3  15        7.00        4.36      2.05 o 
   7   3  15       87.53       79.40      3.29 o 
 -11   4  15       67.59       52.45      4.96 o 
 -10   4  15       17.70       26.32      2.75 o 
  -9   4  15       92.76       86.67      2.65 o 
  -8   4  15       51.62       64.40      3.05 o 
  -7   4  15       87.71       83.90      3.16 o 
  -6   4  15        0.04        3.39      2.38 o 
  -5   4  15        0.08       -0.40      1.90 o 
  -4   4  15      110.32      118.39      2.14 o 
  -3   4  15       20.16       20.54      1.78 o 
  -2   4  15      912.26      961.71     13.49 o 
  -1   4  15       64.45       73.50      1.69 o 
   0   4  15       36.64       46.19      1.73 o 
   1   4  15        0.00        4.06      1.72 o 
   2   4  15       16.87       21.71      1.91 o 
   3   4  15       60.05       65.79      1.77 o 
   4   4  15       32.80       31.10      1.55 o 
   5   4  15      240.58      236.60      5.14 o 
   6   4  15      171.57      171.87      2.70 o 
 -10   5  15      185.95      165.59      5.99 o 
  -9   5  15        1.89        6.05      2.69 o 
  -8   5  15       94.64       94.61      2.59 o 
  -7   5  15       71.87       59.98      2.59 o 
  -6   5  15      231.33      240.71      4.36 o 
  -5   5  15        1.66        2.45      1.82 o 
  -4   5  15        2.89        3.51      1.73 o 
  -3   5  15      574.86      574.92      5.94 o 
  -2   5  15      201.18      236.29      4.50 o 
  -1   5  15      255.99      273.20      3.83 o 
   0   5  15        3.43        4.52      1.85 o 
   1   5  15      714.48      754.38     13.48 o 
   2   5  15      110.32      101.39      2.10 o 
   3   5  15       70.84       69.72      1.60 o 
   4   5  15       31.59       33.08      1.81 o 
   5   5  15       90.52       95.43      2.04 o 
   6   5  15      572.86      552.17      8.61 o 
  -9   6  15       61.36       52.86      2.52 o 
  -8   6  15      108.33      100.34      2.78 o 
  -7   6  15       10.58       18.45      2.48 o 
  -6   6  15        0.82       -0.19      2.04 o 
  -5   6  15      202.59      178.71      2.63 o 
  -4   6  15      245.98      246.48      3.51 o 
  -3   6  15        1.88        5.84      1.76 o 
  -2   6  15      213.07      183.23      2.18 o 
  -1   6  15      107.55      114.25      2.51 o 
   0   6  15        1.90        4.37      1.67 o 
   1   6  15       30.18       27.80      1.95 o 
   2   6  15        0.47        2.42      2.09 o 
   3   6  15      178.01      185.89      3.12 o 
   4   6  15      323.04      344.41      6.61 o 
   5   6  15        3.80        4.80      1.60 o 
  -9   7  15        1.72        3.38      2.75 o 
  -8   7  15       13.53       12.39      2.43 o 
  -7   7  15        1.40       -2.00      2.40 o 
  -6   7  15       58.14       61.55      2.04 o 
  -5   7  15       71.83       71.58      2.55 o 
  -4   7  15       40.62       33.84      1.91 o 
  -3   7  15       53.89       61.41      1.86 o 
  -2   7  15      102.06       99.44      2.06 o 
  -1   7  15        5.09        6.44      1.83 o 
   0   7  15        0.07        1.77      2.00 o 
   1   7  15        3.18        6.71      1.82 o 
   2   7  15       13.64       16.04      1.99 o 
   3   7  15       50.09       63.36      3.13 o 
   4   7  15      474.32      496.80     12.44 o 
   5   7  15       73.08       69.73      4.99 o 
  -8   8  15       70.60       71.53      2.47 o 
  -7   8  15      138.72      125.62      5.51 o 
  -6   8  15       35.56       24.30      2.07 o 
  -5   8  15       18.18       14.25      1.81 o 
  -4   8  15        0.27        3.25      1.84 o 
  -3   8  15        0.03        2.58      1.77 o 
  -2   8  15       62.06       80.71      1.92 o 
  -1   8  15      240.96      257.77      6.43 o 
   0   8  15      170.63      178.66      5.08 o 
   1   8  15       20.17       21.92      1.98 o 
   2   8  15      754.60      797.50     26.83 o 
   3   8  15      298.54      300.79      8.50 o 
   4   8  15        9.83       10.63      3.15 o 
  -6   9  15        2.89        4.68      1.90 o 
  -5   9  15       71.18       55.33      2.45 o 
  -4   9  15        0.54        3.78      1.82 o 
  -3   9  15      173.08      173.54      3.28 o 
  -2   9  15       27.38       26.60      1.82 o 
  -1   9  15        2.48        1.53      1.83 o 
   0   9  15        2.41        2.52      1.96 o 
   1   9  15        2.84        4.38      1.75 o 
   2   9  15      407.37      378.23     12.09 o 
  -4  10  15      109.81      101.09      3.68 o 
  -3  10  15       71.01       65.59      2.18 o 
  -2  10  15       24.82       21.84      2.00 o 
  -1  10  15       61.16       48.29      2.09 o 
   0  10  15       44.47       39.61      2.16 o 
 -10   0  16        7.75        8.09      2.94 o 
  -9   0  16      279.78      307.39      5.77 o 
  -8   0  16       10.53       10.29      4.81 o 
  -7   0  16      814.53      817.46     20.39 o 
  -6   0  16       46.57       59.27      2.47 o 
  -5   0  16       12.56       17.42      2.41 o 
  -4   0  16      408.21      456.38      4.95 o 
  -3   0  16     1575.84     1714.87     32.51 o 
  -2   0  16       31.25       26.34      2.23 o 
  -1   0  16      456.98      480.24      6.52 o 
   0   0  16      771.31      748.56     10.40 o 
   1   0  16      482.91      477.30      8.34 o 
   2   0  16        0.05        3.70      2.03 o 
   3   0  16      159.62      140.64      9.81 o 
   4   0  16      255.50      260.06      9.74 o 
   5   0  16      268.95      256.17      9.52 o 
   6   0  16        1.57       -3.45      3.58 o 
 -10   1  16       29.67       36.54      2.43 o 
  -9   1  16        0.98        4.79      2.07 o 
  -8   1  16      643.72      623.81     10.40 o 
  -7   1  16       79.51       94.04      2.16 o 
  -6   1  16        2.03        4.39      1.91 o 
  -5   1  16      134.72      141.54      2.32 o 
  -4   1  16      115.43      125.40      1.93 o 
  -3   1  16      154.85      173.75      3.08 o 
  -2   1  16        6.33       11.45      1.47 o 
  -1   1  16      363.50      330.84      4.22 o 
   0   1  16        0.19        4.04      1.38 o 
   1   1  16        3.36        2.23      1.37 o 
   2   1  16        6.53        7.30      1.60 o 
   3   1  16        7.62        8.89      1.90 o 
   4   1  16      402.35      386.85     19.96 o 
   5   1  16       10.09       11.04      1.93 o 
   6   1  16       51.88       56.13      2.28 o 
 -10   2  16      336.76      348.26      9.32 o 
  -9   2  16       23.63       19.97      1.87 o 
  -8   2  16       26.05       28.61      2.43 o 
  -7   2  16      513.94      512.62      7.75 o 
  -6   2  16        6.76        8.07      1.95 o 
  -5   2  16        0.00        0.62      1.75 o 
  -4   2  16       42.92       43.95      1.82 o 
  -3   2  16        0.79        2.63      1.54 o 
  -2   2  16      139.88      162.26      1.85 o 
  -1   2  16       26.31       36.36      1.50 o 
   0   2  16       38.61       39.64      1.70 o 
   1   2  16        0.36        2.41      1.49 o 
   2   2  16        4.24        4.12      1.70 o 
   3   2  16      104.78      113.06      2.32 o 
   4   2  16       33.95       42.84      1.79 o 
   5   2  16       56.97       60.54      2.06 o 
   6   2  16       54.13       54.98      2.29 o 
 -10   3  16        2.14        0.93      1.96 o 
  -9   3  16       76.49       74.60      2.43 o 
  -8   3  16      324.11      307.72      4.12 o 
  -7   3  16      110.10      112.21      2.15 o 
  -6   3  16       15.48       15.19      1.81 o 
  -5   3  16       61.03       57.03      1.89 o 
  -4   3  16      268.18      268.03      3.78 o 
  -3   3  16       43.75       60.59      1.65 o 
  -2   3  16       21.15       28.07      1.65 o 
  -1   3  16      182.85      179.29      2.92 o 
   0   3  16      167.54      184.55      3.88 o 
   1   3  16      279.46      265.12      5.41 o 
   2   3  16       46.34       42.15      1.83 o 
   3   3  16       63.12       70.01      2.87 o 
   4   3  16      128.08      127.02      4.08 o 
   5   3  16        8.37       11.10      1.94 o 
 -10   4  16       43.42       31.22      5.41 o 
  -9   4  16      137.53      130.42      3.04 o 
  -8   4  16       73.42       83.41      3.18 o 
  -7   4  16      391.90      372.87     11.37 o 
  -6   4  16       23.42       26.28      2.18 o 
  -5   4  16      389.82      417.63      8.61 o 
  -4   4  16      198.77      198.03      3.65 o 
  -3   4  16       84.82       92.61      1.78 o 
  -2   4  16       36.24       31.93      1.68 o 
  -1   4  16       20.18       18.83      1.71 o 
   0   4  16      443.83      408.31      8.73 o 
   1   4  16      103.01      105.65      2.31 o 
   2   4  16       12.74       12.06      1.62 o 
   3   4  16        3.48        6.39      1.52 o 
   4   4  16        1.57        3.15      1.72 o 
   5   4  16       74.18       70.82      2.63 o 
  -9   5  16       22.94       17.05      2.35 o 
  -8   5  16       18.67       23.72      2.05 o 
  -7   5  16       31.33       41.42      2.66 o 
  -6   5  16       22.73       23.07      2.34 o 
  -5   5  16       48.70       54.84      2.17 o 
  -4   5  16       47.39       54.12      2.08 o 
  -3   5  16      103.82       95.07      1.90 o 
  -2   5  16      185.41      168.07      3.67 o 
  -1   5  16       87.11       81.01      1.99 o 
   0   5  16       84.57       75.93      1.95 o 
   1   5  16       13.29       22.26      1.71 o 
   2   5  16        9.32       11.47      1.78 o 
   3   5  16      133.22      136.54      3.22 o 
   4   5  16      153.40      146.65      4.38 o 
  -8   6  16       51.65       48.49      3.05 o 
  -7   6  16      169.69      149.09      4.94 o 
  -6   6  16        0.54        2.11      2.09 o 
  -5   6  16       30.47       26.55      1.96 o 
  -4   6  16      129.62      138.11      2.31 o 
  -3   6  16       50.35       46.81      1.99 o 
  -2   6  16       71.54       70.58      1.90 o 
  -1   6  16      145.34      132.65      2.77 o 
   0   6  16      337.56      352.20      9.20 o 
   1   6  16       11.95        9.35      1.97 o 
   2   6  16      257.94      254.34      3.27 o 
   3   6  16       27.67       27.33      1.92 o 
   4   6  16       22.82       21.59      1.82 o 
  -7   7  16      266.79      252.26      7.60 o 
  -6   7  16       42.68       43.66      2.10 o 
  -5   7  16       13.73       15.92      2.13 o 
  -4   7  16      573.96      585.83      6.83 o 
  -3   7  16       60.78       52.66      2.05 o 
  -2   7  16      320.81      358.08      5.59 o 
  -1   7  16       69.95       65.20      1.90 o 
   0   7  16      498.17      529.36     12.02 o 
   1   7  16       36.38       43.85      1.86 o 
   2   7  16      327.07      334.59      8.94 o 
   3   7  16      600.18      576.20     13.77 o 
  -6   8  16        5.72        7.43      2.08 o 
  -5   8  16       52.74       57.58      2.22 o 
  -4   8  16        5.93        7.63      1.91 o 
  -3   8  16        4.11        3.36      1.91 o 
  -2   8  16      144.80      132.24      2.95 o 
  -1   8  16        8.26        5.83      1.72 o 
   0   8  16       22.11       18.15      2.20 o 
   1   8  16        1.26        2.48      2.09 o 
   2   8  16      124.35      121.56      5.35 o 
  -4   9  16       22.92       31.43      4.40 o 
  -3   9  16      196.43      171.86      3.85 o 
  -2   9  16       12.61        7.73      2.22 o 
  -1   9  16       42.40       30.75      2.34 o 
  -9   1  17       83.81       72.71      3.28 o 
  -8   1  17        6.92        9.23      1.93 o 
  -7   1  17       92.55       87.95      2.10 o 
  -6   1  17      303.99      269.59      2.63 o 
  -5   1  17       35.02       45.25      1.98 o 
  -4   1  17        0.03        2.62      1.58 o 
  -3   1  17        5.87        9.10      1.55 o 
  -2   1  17      302.12      323.58      4.91 o 
  -1   1  17      141.02      161.75      2.90 o 
   0   1  17       35.47       42.40      1.59 o 
   1   1  17       24.21       24.32      1.56 o 
   2   1  17        2.09        3.24      1.82 o 
   3   1  17        8.24       14.59      1.98 o 
   4   1  17       57.94       45.36      2.27 o 
  -9   2  17        6.08        5.62      2.44 o 
  -8   2  17       34.18       34.98      2.34 o 
  -7   2  17       11.54       10.74      2.01 o 
  -6   2  17      142.50      150.13      3.30 o 
  -5   2  17      268.38      246.80      5.44 o 
  -4   2  17      286.96      298.93      4.83 o 
  -3   2  17       40.19       44.76      1.76 o 
  -2   2  17      229.67      244.37      4.95 o 
  -1   2  17      892.02      900.01     11.01 o 
   0   2  17      194.76      202.02      3.54 o 
   1   2  17       20.37       20.53      1.63 o 
   2   2  17       30.49       32.51      1.89 o 
   3   2  17        2.94        3.03      1.83 o 
   4   2  17       35.85       35.38      2.09 o 
  -9   3  17        3.26        3.47      2.12 o 
  -8   3  17       14.69       16.04      2.48 o 
  -7   3  17        0.38        0.36      2.23 o 
  -6   3  17       58.23       49.34      2.15 o 
  -5   3  17        5.68        6.60      1.80 o 
  -4   3  17       90.46       75.57      1.86 o 
  -3   3  17      350.93      352.31      6.89 o 
  -2   3  17       86.79       90.87      1.93 o 
  -1   3  17      484.44      505.37      8.57 o 
   0   3  17        3.05        4.01      1.59 o 
   1   3  17      109.77      108.77      2.05 o 
   2   3  17        1.43        5.36      1.75 o 
   3   3  17       22.50       22.93      1.84 o 
   4   3  17       10.57       14.40      1.85 o 
  -8   4  17       65.76       76.21      3.67 o 
  -7   4  17      103.62      100.31      2.90 o 
  -6   4  17       48.29       51.52      3.66 o 
  -5   4  17        4.53        4.32      2.14 o 
  -4   4  17       19.22       19.42      1.99 o 
  -3   4  17       29.01       31.93      1.87 o 
  -2   4  17       52.59       57.75      1.89 o 
  -1   4  17       57.79       59.29      2.20 o 
   0   4  17      204.34      214.73      4.14 o 
   1   4  17      139.72      117.24      2.67 o 
   2   4  17        1.67        3.14      1.80 o 
   3   4  17      150.95      134.07      3.08 o 
  -8   5  17       12.10       20.18      5.02 o 
  -7   5  17        0.21        5.81      2.22 o 
  -6   5  17       78.10       60.79      2.77 o 
  -5   5  17      201.08      193.15      4.51 o 
  -4   5  17       30.72       31.81      2.04 o 
  -3   5  17        1.00        1.84      2.03 o 
  -2   5  17      280.68      278.85      6.10 o 
  -1   5  17      124.93      131.73      2.79 o 
   0   5  17        0.52        2.94      1.91 o 
   1   5  17        7.98        6.11      1.88 o 
   2   5  17        0.13        0.23      2.09 o 
   3   5  17      305.99      292.21     18.34 o 
  -7   6  17       93.54       85.36      5.39 o 
  -6   6  17      126.13      116.90      3.56 o 
  -5   6  17      236.25      198.77      5.21 o 
  -4   6  17        0.35        0.86      2.02 o 
  -3   6  17      124.60      129.15      2.82 o 
  -2   6  17      142.28      142.29      3.26 o 
  -1   6  17       94.66       89.67      3.60 o 
   0   6  17        7.83       13.53      1.88 o 
   1   6  17      238.26      224.54      9.00 o 
   2   6  17      110.64       92.23      3.51 o 
  -5   7  17      152.73      130.20      3.74 o 
  -4   7  17      205.80      192.83      3.50 o 
  -3   7  17        8.01       11.51      1.89 o 
  -2   7  17       26.61       28.25      1.95 o 
  -1   7  17        6.31        7.76      1.97 o 
   0   7  17      237.26      209.90      4.80 o 
  -8   0  18       63.50       73.74      4.47 o 
  -7   0  18       51.82       62.50      3.32 o 
  -6   0  18      130.48      126.14      3.30 o 
  -5   0  18       22.50       15.05      2.52 o 
  -4   0  18      105.92       92.56      2.43 o 
  -3   0  18      492.94      462.23     11.69 o 
  -2   0  18      482.25      441.45     13.40 o 
  -1   0  18      200.24      179.52      4.41 o 
   0   0  18       11.77       15.52      2.23 o 
   1   0  18      321.53      301.48      6.89 o 
   2   0  18       96.98       91.54      7.93 o 
   3   0  18       91.20       78.48      7.28 o 
  -8   1  18       14.85       19.04      2.38 o 
  -7   1  18      218.88      222.36      5.27 o 
  -6   1  18       58.72       62.46      2.19 o 
  -5   1  18        9.05        9.91      1.92 o 
  -4   1  18        3.81        2.70      1.81 o 
  -3   1  18      100.90      102.85      2.25 o 
  -2   1  18        0.35        4.33      1.70 o 
  -1   1  18       48.52       55.39      1.93 o 
   0   1  18       86.45       96.75      1.96 o 
   1   1  18      685.60      665.73      6.05 o 
   2   1  18       68.47       73.13      2.00 o 
   3   1  18       49.99       44.09      4.22 o 
  -7   2  18        5.37        5.82      2.27 o 
  -6   2  18        2.82        4.35      2.22 o 
  -5   2  18       66.83       63.52      2.04 o 
  -4   2  18       10.66       12.43      1.76 o 
  -3   2  18        8.11        9.04      1.80 o 
  -2   2  18        3.90       10.10      1.71 o 
  -1   2  18       37.98       37.43      1.80 o 
   0   2  18        2.32        4.73      1.72 o 
   1   2  18       77.53       92.68      2.83 o 
   2   2  18       29.24       31.04      2.01 o 
  -7   3  18      178.72      166.59      5.12 o 
  -6   3  18       29.26       39.90      2.37 o 
  -5   3  18       50.90       49.61      2.09 o 
  -4   3  18      255.44      211.24      8.72 o 
  -3   3  18       43.52       37.93      1.83 o 
  -2   3  18       45.86       41.03      1.80 o 
  -1   3  18        1.89        3.56      1.90 o 
   0   3  18      219.93      215.46      6.13 o 
   1   3  18      250.54      256.17      5.80 o 
   2   3  18       67.27       59.38      2.06 o 
  -6   4  18       25.39       29.46      2.43 o 
  -5   4  18       13.22       14.24      2.27 o 
  -4   4  18       18.94       13.54      1.95 o 
  -3   4  18      176.53      153.56      3.50 o 
  -2   4  18       23.33       18.31      1.81 o 
  -1   4  18        0.03       -1.96      1.96 o 
   0   4  18      192.96      191.69      6.37 o 
   1   4  18       44.05       38.58      2.07 o 
  -5   5  18        3.13        8.53      2.51 o 
  -4   5  18       13.13       15.72      2.05 o 
  -3   5  18      115.84       94.59      2.06 o 
  -2   5  18        1.08        1.87      1.91 o 
  -1   5  18        0.80        2.45      2.00 o 
   0   5  18      105.86       93.86      2.58 o 
  -5   1  19      105.47      101.35      2.30 o 
  -4   1  19      210.89      218.65     12.15 o 
  -3   1  19        8.52        7.06      2.07 o 
  -2   1  19       80.05       72.19      1.95 o 
  -1   1  19       15.96       15.77      1.81 o 
   0   1  19      135.05      124.99      3.01 o 
  -4   2  19      151.33      124.45      6.33 o 
  -3   2  19      112.01      117.80      2.42 o 
  -2   2  19       26.26       18.18      1.79 o 
  -1   2  19       53.10       52.80      2.05 o 
  -3   3  19        0.36        3.06      2.81 o 
  -2   3  19        8.48        4.51      3.76 o 
                                                 
